# Supplementary material for: Genomic Insight Into the Population Structure and Admixture History of Tai-Kadai-Speaking Sui People in Southwest China
Source: Front Genet. 2021 Sep 20;12:735084. doi: 10.3389/fgene.2021.735084 (PMC8489805; doi:10.3389/fgene.2021.735084)
Supplement: Supplementary file 6 [file Table_1.XLSX]

## Sheet: TablelS1
Table S1. The sample information
Group	Individual ID	Gender	Status	Language Affiliation
Sui_Huanjiang	6:BDC11709270041	female	Unrelated Healthy	Tai-Kadai
Sui_Yizhou	7:BDC11709270049	female	Unrelated Healthy	Tai-Kadai
Sui_Huanjiang	8:BDC11709270057	female	Unrelated Healthy	Tai-Kadai
Sui_Dushan	9:BDC11709270065	male	Unrelated Healthy	Tai-Kadai
Sui_Sandu	10:BDC11709270073	male	Unrelated Healthy	Tai-Kadai
Sui_Sandu	11:BDC11709270081	female	Unrelated Healthy	Tai-Kadai
Sui_Libo	12:BDC11709270089	female	Unrelated Healthy	Tai-Kadai
Sui_Huanjiang	18:BDC11709270042	male	Unrelated Healthy	Tai-Kadai
Sui_Yizhou	19:BDC11709270050	female	Unrelated Healthy	Tai-Kadai
Sui_Libo	20:BDC11709270058	male	Unrelated Healthy	Tai-Kadai
Sui_Dushan	21:BDC11709270066	female	Unrelated Healthy	Tai-Kadai
Sui_Dushan	22:BDC11709270074	male	Unrelated Healthy	Tai-Kadai
Sui_Sandu	23:BDC11709270082	male	Unrelated Healthy	Tai-Kadai
Sui_Libo	24:BDC11709270090	female	Unrelated Healthy	Tai-Kadai
Sui_Huanjiang	30:BDC11709270043	male	Unrelated Healthy	Tai-Kadai
Sui_Yizhou	31:BDC11709270051	male	Unrelated Healthy	Tai-Kadai
Sui_Huanjiang	32:BDC11709270059	male	Unrelated Healthy	Tai-Kadai
Sui_Duyun	33:BDC11709270067	female	Unrelated Healthy	Tai-Kadai
Sui_Libo	34:BDC11709270075	male	Unrelated Healthy	Tai-Kadai
Sui_Libo	35:BDC11709270083	male	Unrelated Healthy	Tai-Kadai
Sui_Nandan	36:BDC11709270091	male	Unrelated Healthy	Tai-Kadai
Sui_Huanjiang	42:BDC11709270044	male	Unrelated Healthy	Tai-Kadai
Sui_Huanjiang	43:BDC11709270052	female	Unrelated Healthy	Tai-Kadai
Sui_Dushan	44:BDC11709270060	male	Unrelated Healthy	Tai-Kadai
Sui_Duyun	45:BDC11709270068	female	Unrelated Healthy	Tai-Kadai
Sui_Libo	46:BDC11709270076	male	Unrelated Healthy	Tai-Kadai
Sui_Libo	47:BDC11709270084	female	Unrelated Healthy	Tai-Kadai
Sui_Nandan	48:BDC11709270092	female	Unrelated Healthy	Tai-Kadai
Sui_Huanjiang	53:BDC11709270045	female	Unrelated Healthy	Tai-Kadai
Sui_Duyun	54:BDC11709270053	male	Unrelated Healthy	Tai-Kadai
Sui_Dushan	55:BDC11709270061	female	Unrelated Healthy	Tai-Kadai
Sui_Duyun	56:BDC11709270069	female	Unrelated Healthy	Tai-Kadai
Sui_Duyun	58:BDC11709270085	male	Unrelated Healthy	Tai-Kadai
Sui_Nandan	59:BDC11709270093	female	Unrelated Healthy	Tai-Kadai
Sui_Huanjiang	65:BDC11709270046	male	Unrelated Healthy	Tai-Kadai
Sui_Duyun	66:BDC11709270054	male	Unrelated Healthy	Tai-Kadai
Sui_Dushan	67:BDC11709270062	male	Unrelated Healthy	Tai-Kadai
Sui_Sandu	68:BDC11709270070	male	Unrelated Healthy	Tai-Kadai
Sui_Duyun	70:BDC11709270086	male	Unrelated Healthy	Tai-Kadai
Sui_Nandan	71:BDC11709270094	male	Unrelated Healthy	Tai-Kadai
Sui_Yizhou	77:BDC11709270047	male	Unrelated Healthy	Tai-Kadai
Sui_Duyun	78:BDC11709270055	male	Unrelated Healthy	Tai-Kadai
Sui_Dushan	79:BDC11709270063	female	Unrelated Healthy	Tai-Kadai
Sui_Sandu	80:BDC11709270071	male	Unrelated Healthy	Tai-Kadai
Sui_Sandu	81:BDC11709270079	female	Unrelated Healthy	Tai-Kadai
Sui_Duyun	82:BDC11709270087	female	Unrelated Healthy	Tai-Kadai
Sui_Nandan	83:BDC11709270095	male	Unrelated Healthy	Tai-Kadai
Sui_Huanjiang	88:BDC11709270040	male	Unrelated Healthy	Tai-Kadai
Sui_Yizhou	89:BDC11709270048	male	Unrelated Healthy	Tai-Kadai
Sui_Duyun	90:BDC11709270056	female	Unrelated Healthy	Tai-Kadai
Sui_Dushan	91:BDC11709270064	male	Unrelated Healthy	Tai-Kadai
Sui_Sandu	92:BDC11709270072	male	Unrelated Healthy	Tai-Kadai
Sui_Sandu	93:BDC11709270080	female	Unrelated Healthy	Tai-Kadai
Sui_Libo	94:BDC11709270088	male	Unrelated Healthy	Tai-Kadai
Sui_Nandan	95:BDC11709270096	male	Unrelated Healthy	Tai-Kadai
Sui_Nandan	96:BDC11709270097	male	Unrelated Healthy	Tai-Kadai
Sui_Nandan	97:BDC11709270098	male	Unrelated Healthy	Tai-Kadai
Sui_Nandan	98:BDC11709270099	female	Unrelated Healthy	Tai-Kadai
Sui_Nandan	99:BDC11709270100	male	Unrelated Healthy	Tai-Kadai
Sui_Yizhou	100:BDC11709270101	male	Unrelated Healthy	Tai-Kadai
Sui_Yizhou	101:BDC11709270102	male	Unrelated Healthy	Tai-Kadai
Sui_Yizhou	102:BDC11709270103	male	Unrelated Healthy	Tai-Kadai
Sui_Yizhou	103:BDC11709270104	female	Unrelated Healthy	Tai-Kadai
Sui_Yizhou	104:BDC11709270105	male	Unrelated Healthy	Tai-Kadai
Sui_Dushan	105:BDC11709270106	female	Unrelated Healthy	Tai-Kadai
Sui_Dushan	106:BDC11709270107	male	Unrelated Healthy	Tai-Kadai
Sui_Sandu	107:BDC11709270108	female	Unrelated Healthy	Tai-Kadai
Sui_Sandu	108:BDC11709270109	female	Unrelated Healthy	Tai-Kadai

## Sheet: TableS2
Table S2. Symmetrical f4-statistics in the form of f4(Yoruba,X;Sui1,Sui2). Z>3 and Z<-3scores are highlighted as orange and yellow, respectively. Negative f4 values with significant Z-score indicated that X shared more derived alleles with Sui1 than with Sui2. Positive f4 values with significant Z-score indicated that X shared more derived alleles with Sui2 than with Sui1.The absolute value of Z-…
Outgroup	X	Sui 1	Sui 2	f4	std.err	Z-score	ABAB	ABBA	Snps
Yoruba	Ami	Sui_Dushan	Sui_Duyun	-0.000253	0.0002	-1.27	7872	7902	117917
Yoruba	Atayal	Sui_Dushan	Sui_Duyun	-0.000265	0.000216	-1.225	7865	7896	117917
Yoruba	Bahun	Sui_Dushan	Sui_Duyun	-0.000275	0.000177	-1.556	7544	7576	117806
Yoruba	Bonan	Sui_Dushan	Sui_Duyun	-0.000138	0.000186	-0.743	7805	7821	117806
Yoruba	BoY	Sui_Dushan	Sui_Duyun	-5.5e-05	0.000201	-0.271	7833	7839	117403
Yoruba	Cham	Sui_Dushan	Sui_Duyun	-0.000105	0.000173	-0.608	7761	7773	117403
Yoruba	China_Lahu	Sui_Dushan	Sui_Duyun	-0.000228	0.000202	-1.128	7841	7867	117917
Yoruba	CoLao	Sui_Dushan	Sui_Duyun	-0.000117	0.000198	-0.59	7836	7849	117403
Yoruba	Dai	Sui_Dushan	Sui_Duyun	-0.000288	0.000189	-1.52	7858	7892	117917
Yoruba	Dao	Sui_Dushan	Sui_Duyun	-0.000299	0.000186	-1.607	7825	7861	117403
Yoruba	Daur	Sui_Dushan	Sui_Duyun	-0.000168	0.000191	-0.879	7809	7829	117917
Yoruba	Dong_Guizhou	Sui_Dushan	Sui_Duyun	-0.000267	0.000186	-1.432	7861	7892	117806
Yoruba	Dong_Hunan	Sui_Dushan	Sui_Duyun	-0.000282	0.000195	-1.447	7862	7895	117806
Yoruba	Dongxiang	Sui_Dushan	Sui_Duyun	-0.000263	0.000178	-1.477	7782	7813	117806
Yoruba	Ede	Sui_Dushan	Sui_Duyun	-0.000284	0.000175	-1.617	7744	7778	117403
Yoruba	Gelao	Sui_Dushan	Sui_Duyun	-0.000341	0.000192	-1.781	7848	7888	117806
Yoruba	Giarai	Sui_Dushan	Sui_Duyun	-0.000316	0.000182	-1.74	7743	7780	117403
Yoruba	Han_Chongqing	Sui_Dushan	Sui_Duyun	-7.4e-05	0.000209	-0.353	7860	7868	117806
Yoruba	Han_Fujian	Sui_Dushan	Sui_Duyun	-0.000202	0.000197	-1.026	7857	7881	117806
Yoruba	Han_Guangdong	Sui_Dushan	Sui_Duyun	-0.000289	0.000192	-1.508	7859	7894	117806
Yoruba	Han_Henan	Sui_Dushan	Sui_Duyun	-0.000321	0.000195	-1.645	7836	7874	117806
Yoruba	Han_Hubei	Sui_Dushan	Sui_Duyun	-0.000202	0.000194	-1.041	7859	7883	117806
Yoruba	Han_Jiangsu	Sui_Dushan	Sui_Duyun	-0.000347	0.00019	-1.822	7836	7877	117806
Yoruba	Han_Shandong	Sui_Dushan	Sui_Duyun	-0.000266	0.000191	-1.394	7841	7873	117806
Yoruba	Han_Shanghai	Sui_Dushan	Sui_Duyun	-0.000504	0.000239	-2.109	7837	7897	117806
Yoruba	Han_Shanxi	Sui_Dushan	Sui_Duyun	-8.8e-05	0.000195	-0.449	7839	7849	117806
Yoruba	Han_Sichuan	Sui_Dushan	Sui_Duyun	-0.000278	0.000192	-1.446	7845	7878	117806
Yoruba	Han_Wanwei	Sui_Dushan	Sui_Duyun	-0.000429	0.000211	-2.034	7846	7897	117917
Yoruba	Han_Zhejiang	Sui_Dushan	Sui_Duyun	-0.000304	0.000203	-1.502	7840	7876	117806
Yoruba	Hezhen	Sui_Dushan	Sui_Duyun	-5.1e-05	0.00019	-0.271	7819	7825	117917
Yoruba	Hmong	Sui_Dushan	Sui_Duyun	0.000238	0.000199	1.196	7904	7875	117805
Yoruba	Japanese.DG	Sui_Dushan	Sui_Duyun	-0.000435	0.000199	-2.188	7717	7768	116450
Yoruba	Jing_Shanxin	Sui_Dushan	Sui_Duyun	-0.000238	0.0002	-1.194	7857	7885	117917
Yoruba	Jing_Wanwei	Sui_Dushan	Sui_Duyun	-0.000266	0.000182	-1.463	7859	7890	117917
Yoruba	Jing_Wutou	Sui_Dushan	Sui_Duyun	-0.000296	0.000186	-1.594	7857	7892	117917
Yoruba	Kazakh_China	Sui_Dushan	Sui_Duyun	-0.000154	0.000175	-0.878	7707	7725	117806
Yoruba	KhoMu	Sui_Dushan	Sui_Duyun	-0.000201	0.000185	-1.089	7791	7814	117403
Yoruba	Kinh_Vietnam	Sui_Dushan	Sui_Duyun	-0.000211	0.000186	-1.137	7817	7841	117403
Yoruba	Korean.DG	Sui_Dushan	Sui_Duyun	-6.4e-05	0.000225	-0.287	7768	7775	116448
Yoruba	Kyrgyz_China	Sui_Dushan	Sui_Duyun	-5.7e-05	0.00017	-0.337	7700	7707	117806
Yoruba	LaChi	Sui_Dushan	Sui_Duyun	-0.000382	0.000194	-1.971	7826	7871	117403
Yoruba	Li	Sui_Dushan	Sui_Duyun	-0.000175	0.000216	-0.808	7870	7890	117805
Yoruba	Malay	Sui_Dushan	Sui_Duyun	-0.000246	0.000184	-1.339	7748	7777	117403
Yoruba	Mang	Sui_Dushan	Sui_Duyun	-0.000281	0.000196	-1.433	7789	7822	117403
Yoruba	Maonan	Sui_Dushan	Sui_Duyun	-0.000285	0.000182	-1.562	7867	7900	117806
Yoruba	Miao	Sui_Dushan	Sui_Duyun	-0.000238	0.000192	-1.242	7867	7896	117917
Yoruba	Miao_Huanjiang	Sui_Dushan	Sui_Duyun	-5.5e-05	0.000204	-0.27	7900	7907	117917
Yoruba	Mongola	Sui_Dushan	Sui_Duyun	-0.000236	0.000196	-1.204	7819	7847	117917
Yoruba	Mulam	Sui_Dushan	Sui_Duyun	-0.000296	0.00018	-1.641	7855	7890	117806
Yoruba	Muong	Sui_Dushan	Sui_Duyun	-0.00027	0.000182	-1.481	7825	7857	117403
Yoruba	Naxi	Sui_Dushan	Sui_Duyun	-0.000162	0.000185	-0.877	7825	7844	117917
Yoruba	Nung	Sui_Dushan	Sui_Duyun	-0.000248	0.000182	-1.365	7824	7853	117403
Yoruba	Oroqen	Sui_Dushan	Sui_Duyun	-5.3e-05	0.00019	-0.279	7828	7834	117917
Yoruba	PaThen	Sui_Dushan	Sui_Duyun	-0.000252	0.000197	-1.281	7828	7858	117403
Yoruba	Qiang_Danba	Sui_Dushan	Sui_Duyun	-0.000203	0.000194	-1.044	7829	7853	117806
Yoruba	Qiang_Daofu	Sui_Dushan	Sui_Duyun	-0.000189	0.000188	-1.007	7823	7846	117806
Yoruba	Salar	Sui_Dushan	Sui_Duyun	-0.000261	0.000183	-1.428	7764	7795	117806
Yoruba	She	Sui_Dushan	Sui_Duyun	-0.000195	0.000186	-1.043	7866	7889	117917
Yoruba	Sherpa	Sui_Dushan	Sui_Duyun	-0.000335	0.000202	-1.655	7778	7817	117806
Yoruba	Sila	Sui_Dushan	Sui_Duyun	-0.000243	0.00019	-1.28	7789	7817	117403
Yoruba	Sui_Huanjiang	Sui_Dushan	Sui_Duyun	-3.7e-05	0.000202	-0.184	7893	7897	117917
Yoruba	Sui_Libo	Sui_Dushan	Sui_Duyun	-0.000397	0.000199	-2	7864	7911	117917
Yoruba	Sui_Nandan	Sui_Dushan	Sui_Duyun	-0.000456	0.000199	-2.29	7865	7918	117917
Yoruba	Sui_Sandu	Sui_Dushan	Sui_Duyun	-0.000353	0.000193	-1.824	7865	7906	117917
Yoruba	Sui_Yizhou	Sui_Dushan	Sui_Duyun	-0.000307	0.000195	-1.577	7860	7896	117917
Yoruba	Tagalog	Sui_Dushan	Sui_Duyun	-0.000181	0.00019	-0.953	7772	7794	117403
Yoruba	Tay	Sui_Dushan	Sui_Duyun	-0.000304	0.000183	-1.662	7815	7850	117403
Yoruba	Thai.DG	Sui_Dushan	Sui_Duyun	-0.000335	0.000232	-1.444	7707	7746	116447
Yoruba	Tharu	Sui_Dushan	Sui_Duyun	-0.000243	0.000172	-1.409	7659	7688	117806
Yoruba	Tibetan_Chamdo	Sui_Dushan	Sui_Duyun	-0.000256	0.000184	-1.389	7797	7827	117806
Yoruba	Tibetan_Gangcha	Sui_Dushan	Sui_Duyun	-0.000201	0.000178	-1.133	7784	7808	117806
Yoruba	Tibetan_Gannan	Sui_Dushan	Sui_Duyun	-0.000242	0.000194	-1.245	7801	7829	117806
Yoruba	Tibetan_Lhasa	Sui_Dushan	Sui_Duyun	-0.000289	0.000193	-1.501	7792	7826	117806
Yoruba	Tibetan_Nagqu	Sui_Dushan	Sui_Duyun	-0.000162	0.000186	-0.868	7795	7814	117806
Yoruba	Tibetan_Shannan	Sui_Dushan	Sui_Duyun	-0.00036	0.000185	-1.941	7777	7820	117806
Yoruba	Tibetan_Shigatse	Sui_Dushan	Sui_Duyun	-0.000299	0.00019	-1.576	7775	7810	117806
Yoruba	Tibetan_Xinlong	Sui_Dushan	Sui_Duyun	-0.000257	0.000181	-1.422	7821	7852	117806
Yoruba	Tibetan_Xunhua	Sui_Dushan	Sui_Duyun	-0.000235	0.000218	-1.079	7784	7811	117806
Yoruba	Tibetan_Yajiang	Sui_Dushan	Sui_Duyun	-0.000341	0.000187	-1.828	7798	7838	117806
Yoruba	Tibetan_Yunnan	Sui_Dushan	Sui_Duyun	-0.000273	0.000211	-1.291	7811	7843	117806
Yoruba	Tu	Sui_Dushan	Sui_Duyun	-0.000302	0.000181	-1.665	7797	7833	117917
Yoruba	Tujia	Sui_Dushan	Sui_Duyun	-0.000181	0.000188	-0.961	7862	7883	117917
Yoruba	Uyghur.DG	Sui_Dushan	Sui_Duyun	-0.000112	0.000189	-0.592	7623	7636	117917
Yoruba	Vietnam_Lahu	Sui_Dushan	Sui_Duyun	-0.000297	0.000195	-1.522	7794	7829	117403
Yoruba	Visayan	Sui_Dushan	Sui_Duyun	-0.000334	0.000207	-1.619	7773	7812	117403
Yoruba	Xibo	Sui_Dushan	Sui_Duyun	-0.000145	0.000191	-0.762	7819	7836	117917
Yoruba	Yi	Sui_Dushan	Sui_Duyun	-0.000354	0.000188	-1.883	7817	7858	117917
Yoruba	Yugur	Sui_Dushan	Sui_Duyun	-0.000187	0.000177	-1.055	7818	7840	117806
Yoruba	Zhuang	Sui_Dushan	Sui_Duyun	-0.000171	0.00018	-0.952	7864	7884	117806
Yoruba	Ami	Sui_Dushan	Sui_Huanjiang	-0.00048	0.000223	-2.152	7869	7926	117917
Yoruba	Atayal	Sui_Dushan	Sui_Huanjiang	-0.000447	0.000237	-1.886	7864	7916	117917
Yoruba	Bahun	Sui_Dushan	Sui_Huanjiang	-0.00013	0.000199	-0.651	7563	7578	117806
Yoruba	Bonan	Sui_Dushan	Sui_Huanjiang	1.1e-05	0.000201	0.057	7825	7824	117806
Yoruba	BoY	Sui_Dushan	Sui_Huanjiang	-8e-05	0.000225	-0.355	7841	7851	117403
Yoruba	Cham	Sui_Dushan	Sui_Huanjiang	-0.000323	0.000194	-1.661	7758	7795	117403
Yoruba	China_Lahu	Sui_Dushan	Sui_Huanjiang	-0.000191	0.000222	-0.86	7855	7877	117917
Yoruba	CoLao	Sui_Dushan	Sui_Huanjiang	0.000546	0.000224	2.433	7891	7827	117403
Yoruba	Dai	Sui_Dushan	Sui_Huanjiang	-0.000661	0.000213	-3.11	7846	7924	117917
Yoruba	Dao	Sui_Dushan	Sui_Huanjiang	-0.000214	0.000213	-1.004	7842	7867	117403
Yoruba	Daur	Sui_Dushan	Sui_Huanjiang	4.1e-05	0.000209	0.195	7836	7831	117917
Yoruba	Dong_Guizhou	Sui_Dushan	Sui_Huanjiang	1.9e-05	0.00021	0.093	7891	7889	117806
Yoruba	Dong_Hunan	Sui_Dushan	Sui_Huanjiang	0.000219	0.000217	1.013	7908	7882	117806
Yoruba	Dongxiang	Sui_Dushan	Sui_Huanjiang	-6.8e-05	0.000198	-0.343	7806	7814	117806
Yoruba	Ede	Sui_Dushan	Sui_Huanjiang	-0.000534	0.000195	-2.733	7740	7802	117403
Yoruba	Gelao	Sui_Dushan	Sui_Huanjiang	-0.000256	0.000208	-1.231	7865	7896	117806
Yoruba	Giarai	Sui_Dushan	Sui_Huanjiang	-0.000561	0.000202	-2.782	7739	7805	117403
Yoruba	Han_Chongqing	Sui_Dushan	Sui_Huanjiang	-6.9e-05	0.000248	-0.278	7871	7880	117806
Yoruba	Han_Fujian	Sui_Dushan	Sui_Huanjiang	-0.000207	0.000221	-0.938	7868	7892	117806
Yoruba	Han_Guangdong	Sui_Dushan	Sui_Huanjiang	-0.00045	0.000213	-2.118	7860	7913	117806
Yoruba	Han_Henan	Sui_Dushan	Sui_Huanjiang	-0.000235	0.000225	-1.043	7853	7881	117806
Yoruba	Han_Hubei	Sui_Dushan	Sui_Huanjiang	-0.000346	0.000216	-1.606	7860	7901	117806
Yoruba	Han_Jiangsu	Sui_Dushan	Sui_Huanjiang	-0.000137	0.000213	-0.642	7860	7876	117806
Yoruba	Han_Shandong	Sui_Dushan	Sui_Huanjiang	-8.6e-05	0.000209	-0.411	7865	7875	117806
Yoruba	Han_Shanghai	Sui_Dushan	Sui_Huanjiang	-0.000257	0.000271	-0.95	7867	7898	117806
Yoruba	Han_Shanxi	Sui_Dushan	Sui_Huanjiang	-3.5e-05	0.000212	-0.167	7856	7860	117806
Yoruba	Han_Sichuan	Sui_Dushan	Sui_Huanjiang	-0.000191	0.000212	-0.901	7862	7884	117806
Yoruba	Han_Wanwei	Sui_Dushan	Sui_Huanjiang	-0.000871	0.000232	-3.753	7830	7933	117917
Yoruba	Han_Zhejiang	Sui_Dushan	Sui_Huanjiang	-0.000177	0.000226	-0.78	7859	7880	117806
Yoruba	Hezhen	Sui_Dushan	Sui_Huanjiang	7.8e-05	0.000214	0.365	7839	7830	117917
Yoruba	Hmong	Sui_Dushan	Sui_Huanjiang	0.003393	0.00023	14.759	8125	7725	117805
Yoruba	Japanese.DG	Sui_Dushan	Sui_Huanjiang	-0.000243	0.000241	-1.008	7742	7770	116450
Yoruba	Jing_Shanxin	Sui_Dushan	Sui_Huanjiang	-0.000521	0.000222	-2.347	7850	7911	117917
Yoruba	Jing_Wanwei	Sui_Dushan	Sui_Huanjiang	-0.000441	0.000202	-2.181	7859	7911	117917
Yoruba	Jing_Wutou	Sui_Dushan	Sui_Huanjiang	-0.000473	0.000209	-2.269	7857	7913	117917
Yoruba	Kazakh_China	Sui_Dushan	Sui_Huanjiang	4.9e-05	0.000189	0.257	7731	7725	117806
Yoruba	KhoMu	Sui_Dushan	Sui_Huanjiang	-0.000401	0.000204	-1.963	7789	7836	117403
Yoruba	Kinh_Vietnam	Sui_Dushan	Sui_Huanjiang	-0.00049	0.0002	-2.455	7810	7868	117403
Yoruba	Korean.DG	Sui_Dushan	Sui_Huanjiang	8.5e-05	0.000254	0.334	7790	7780	116448
Yoruba	Kyrgyz_China	Sui_Dushan	Sui_Huanjiang	9.7e-05	0.00019	0.514	7722	7710	117806
Yoruba	LaChi	Sui_Dushan	Sui_Huanjiang	-0.000619	0.000226	-2.745	7819	7892	117403
Yoruba	Li	Sui_Dushan	Sui_Huanjiang	-0.00081	0.000239	-3.394	7839	7935	117805
Yoruba	Malay	Sui_Dushan	Sui_Huanjiang	-0.000464	0.000202	-2.298	7745	7800	117403
Yoruba	Mang	Sui_Dushan	Sui_Huanjiang	-0.000537	0.000218	-2.459	7781	7844	117403
Yoruba	Maonan	Sui_Dushan	Sui_Huanjiang	-0.000538	0.000205	-2.619	7863	7926	117806
Yoruba	Miao	Sui_Dushan	Sui_Huanjiang	0.000311	0.000209	1.485	7915	7879	117917
Yoruba	Miao_Huanjiang	Sui_Dushan	Sui_Huanjiang	0.003788	0.000241	15.686	8166	7719	117917
Yoruba	Mongola	Sui_Dushan	Sui_Huanjiang	-0.000129	0.000207	-0.622	7837	7852	117917
Yoruba	Mulam	Sui_Dushan	Sui_Huanjiang	-0.00065	0.000201	-3.239	7841	7918	117806
Yoruba	Muong	Sui_Dushan	Sui_Huanjiang	-0.000687	0.000208	-3.3	7809	7890	117403
Yoruba	Naxi	Sui_Dushan	Sui_Huanjiang	4.7e-05	0.000208	0.225	7851	7845	117917
Yoruba	Nung	Sui_Dushan	Sui_Huanjiang	-0.000547	0.000207	-2.645	7817	7881	117403
Yoruba	Oroqen	Sui_Dushan	Sui_Huanjiang	0.000154	0.000214	0.721	7852	7834	117917
Yoruba	PaThen	Sui_Dushan	Sui_Huanjiang	0.001067	0.000228	4.691	7928	7802	117403
Yoruba	Qiang_Danba	Sui_Dushan	Sui_Huanjiang	7.9e-05	0.000209	0.381	7858	7849	117806
Yoruba	Qiang_Daofu	Sui_Dushan	Sui_Huanjiang	9.9e-05	0.000208	0.474	7853	7842	117806
Yoruba	Salar	Sui_Dushan	Sui_Huanjiang	-6.8e-05	0.0002	-0.341	7788	7796	117806
Yoruba	She	Sui_Dushan	Sui_Huanjiang	0.000172	0.000217	0.795	7902	7882	117917
Yoruba	Sherpa	Sui_Dushan	Sui_Huanjiang	-9.7e-05	0.000223	-0.438	7806	7817	117806
Yoruba	Sila	Sui_Dushan	Sui_Huanjiang	-4.8e-05	0.00021	-0.227	7814	7819	117403
Yoruba	Sui_Duyun	Sui_Dushan	Sui_Huanjiang	-0.000125	0.000206	-0.606	7893	7907	117917
Yoruba	Sui_Libo	Sui_Dushan	Sui_Huanjiang	-0.000402	0.000214	-1.877	7874	7922	117917
Yoruba	Sui_Nandan	Sui_Dushan	Sui_Huanjiang	-0.000438	0.000218	-2.012	7878	7929	117917
Yoruba	Sui_Sandu	Sui_Dushan	Sui_Huanjiang	-0.000361	0.00021	-1.716	7877	7919	117917
Yoruba	Sui_Yizhou	Sui_Dushan	Sui_Huanjiang	-0.000266	0.000211	-1.259	7873	7904	117917
Yoruba	Tagalog	Sui_Dushan	Sui_Huanjiang	-0.000406	0.000218	-1.861	7771	7819	117403
Yoruba	Tay	Sui_Dushan	Sui_Huanjiang	-0.000516	0.000211	-2.441	7814	7874	117403
Yoruba	Thai.DG	Sui_Dushan	Sui_Huanjiang	-0.000569	0.000259	-2.198	7704	7770	116447
Yoruba	Tharu	Sui_Dushan	Sui_Huanjiang	-2.4e-05	0.000195	-0.124	7686	7689	117806
Yoruba	Tibetan_Chamdo	Sui_Dushan	Sui_Huanjiang	0.00012	0.000206	0.584	7831	7817	117806
Yoruba	Tibetan_Gangcha	Sui_Dushan	Sui_Huanjiang	0.000135	0.000196	0.689	7818	7802	117806
Yoruba	Tibetan_Gannan	Sui_Dushan	Sui_Huanjiang	-0.000196	0.000209	-0.938	7815	7838	117806
Yoruba	Tibetan_Lhasa	Sui_Dushan	Sui_Huanjiang	0.000139	0.000213	0.653	7830	7813	117806
Yoruba	Tibetan_Nagqu	Sui_Dushan	Sui_Huanjiang	0.000141	0.00021	0.671	7827	7810	117806
Yoruba	Tibetan_Shannan	Sui_Dushan	Sui_Huanjiang	8.2e-05	0.000205	0.399	7817	7808	117806
Yoruba	Tibetan_Shigatse	Sui_Dushan	Sui_Huanjiang	0.000179	0.000207	0.864	7818	7797	117806
Yoruba	Tibetan_Xinlong	Sui_Dushan	Sui_Huanjiang	-4.5e-05	0.0002	-0.228	7847	7853	117806
Yoruba	Tibetan_Xunhua	Sui_Dushan	Sui_Huanjiang	1.2e-05	0.00023	0.051	7809	7808	117806
Yoruba	Tibetan_Yajiang	Sui_Dushan	Sui_Huanjiang	-4e-06	0.000211	-0.02	7830	7831	117806
Yoruba	Tibetan_Yunnan	Sui_Dushan	Sui_Huanjiang	-4.7e-05	0.000231	-0.203	7836	7842	117806
Yoruba	Tu	Sui_Dushan	Sui_Huanjiang	-0.00014	0.000198	-0.707	7818	7835	117917
Yoruba	Tujia	Sui_Dushan	Sui_Huanjiang	-4.3e-05	0.000204	-0.209	7882	7887	117917
Yoruba	Uyghur.DG	Sui_Dushan	Sui_Huanjiang	1.7e-05	0.000216	0.08	7643	7641	117917
Yoruba	Vietnam_Lahu	Sui_Dushan	Sui_Huanjiang	-0.0003	0.000212	-1.414	7804	7839	117403
Yoruba	Visayan	Sui_Dushan	Sui_Huanjiang	-0.000515	0.00023	-2.241	7770	7831	117403
Yoruba	Xibo	Sui_Dushan	Sui_Huanjiang	-0.000109	0.000207	-0.528	7833	7845	117917
Yoruba	Yi	Sui_Dushan	Sui_Huanjiang	-4.6e-05	0.000212	-0.215	7848	7853	117917
Yoruba	Yugur	Sui_Dushan	Sui_Huanjiang	-1.4e-05	0.000202	-0.067	7841	7842	117806
Yoruba	Zhuang	Sui_Dushan	Sui_Huanjiang	-0.00041	0.000202	-2.027	7861	7909	117806
Yoruba	Ami	Sui_Dushan	Sui_Libo	-2.4e-05	0.000213	-0.114	7873	7876	117917
Yoruba	Atayal	Sui_Dushan	Sui_Libo	-1e-05	0.000237	-0.044	7868	7869	117917
Yoruba	Bahun	Sui_Dushan	Sui_Libo	-5.8e-05	0.000192	-0.303	7542	7549	117806
Yoruba	Bonan	Sui_Dushan	Sui_Libo	-0.000151	0.00019	-0.795	7789	7807	117806
Yoruba	BoY	Sui_Dushan	Sui_Libo	-6.9e-05	0.000219	-0.314	7817	7825	117403
Yoruba	Cham	Sui_Dushan	Sui_Libo	7.9e-05	0.000188	0.418	7759	7750	117403
Yoruba	China_Lahu	Sui_Dushan	Sui_Libo	-9.5e-05	0.000219	-0.432	7835	7846	117917
Yoruba	CoLao	Sui_Dushan	Sui_Libo	-4.2e-05	0.000214	-0.195	7825	7830	117403
Yoruba	Dai	Sui_Dushan	Sui_Libo	-0.000124	0.000206	-0.605	7855	7870	117917
Yoruba	Dao	Sui_Dushan	Sui_Libo	-8e-05	0.000205	-0.39	7824	7833	117403
Yoruba	Daur	Sui_Dushan	Sui_Libo	-0.000234	0.000196	-1.192	7791	7818	117917
Yoruba	Dong_Guizhou	Sui_Dushan	Sui_Libo	-7e-05	0.000194	-0.362	7859	7868	117806
Yoruba	Dong_Hunan	Sui_Dushan	Sui_Libo	-1.7e-05	0.000209	-0.08	7865	7867	117806
Yoruba	Dongxiang	Sui_Dushan	Sui_Libo	-0.000162	0.00019	-0.853	7773	7792	117806
Yoruba	Ede	Sui_Dushan	Sui_Libo	-1.4e-05	0.000194	-0.07	7748	7750	117403
Yoruba	Gelao	Sui_Dushan	Sui_Libo	-9.7e-05	0.000205	-0.474	7849	7861	117806
Yoruba	Giarai	Sui_Dushan	Sui_Libo	-1.7e-05	0.000195	-0.086	7747	7749	117403
Yoruba	Han_Chongqing	Sui_Dushan	Sui_Libo	3.9e-05	0.000228	0.17	7853	7849	117806
Yoruba	Han_Fujian	Sui_Dushan	Sui_Libo	-5.5e-05	0.000219	-0.251	7851	7858	117806
Yoruba	Han_Guangdong	Sui_Dushan	Sui_Libo	-0.000149	0.0002	-0.747	7853	7870	117806
Yoruba	Han_Henan	Sui_Dushan	Sui_Libo	-0.000256	0.000214	-1.199	7826	7856	117806
Yoruba	Han_Hubei	Sui_Dushan	Sui_Libo	1.7e-05	0.000209	0.083	7856	7854	117806
Yoruba	Han_Jiangsu	Sui_Dushan	Sui_Libo	-5.4e-05	0.000206	-0.259	7840	7846	117806
Yoruba	Han_Shandong	Sui_Dushan	Sui_Libo	-0.000195	0.000199	-0.984	7831	7854	117806
Yoruba	Han_Shanghai	Sui_Dushan	Sui_Libo	-0.000312	0.000249	-1.25	7838	7874	117806
Yoruba	Han_Shanxi	Sui_Dushan	Sui_Libo	-0.000189	0.000204	-0.928	7818	7840	117806
Yoruba	Han_Sichuan	Sui_Dushan	Sui_Libo	-0.00013	0.000204	-0.635	7840	7855	117806
Yoruba	Han_Wanwei	Sui_Dushan	Sui_Libo	-0.000329	0.000222	-1.486	7839	7878	117917
Yoruba	Han_Zhejiang	Sui_Dushan	Sui_Libo	-0.000172	0.000217	-0.792	7833	7853	117806
Yoruba	Hezhen	Sui_Dushan	Sui_Libo	-8.2e-05	0.0002	-0.408	7804	7814	117917
Yoruba	Hmong	Sui_Dushan	Sui_Libo	6.9e-05	0.000208	0.332	7878	7870	117805
Yoruba	Japanese.DG	Sui_Dushan	Sui_Libo	-0.000359	0.000218	-1.65	7707	7749	116450
Yoruba	Jing_Shanxin	Sui_Dushan	Sui_Libo	-0.000141	0.000214	-0.657	7849	7866	117917
Yoruba	Jing_Wanwei	Sui_Dushan	Sui_Libo	-6.8e-05	0.000193	-0.349	7857	7865	117917
Yoruba	Jing_Wutou	Sui_Dushan	Sui_Libo	-0.000162	0.000205	-0.79	7851	7870	117917
Yoruba	Kazakh_China	Sui_Dushan	Sui_Libo	-0.000148	0.000185	-0.799	7692	7710	117806
Yoruba	KhoMu	Sui_Dushan	Sui_Libo	-4.6e-05	0.000193	-0.239	7785	7791	117403
Yoruba	Kinh_Vietnam	Sui_Dushan	Sui_Libo	-3.6e-05	0.000198	-0.179	7814	7818	117403
Yoruba	Korean.DG	Sui_Dushan	Sui_Libo	-7.1e-05	0.000238	-0.301	7752	7760	116448
Yoruba	Kyrgyz_China	Sui_Dushan	Sui_Libo	-5.9e-05	0.000177	-0.334	7687	7694	117806
Yoruba	LaChi	Sui_Dushan	Sui_Libo	-8.3e-05	0.000216	-0.387	7829	7839	117403
Yoruba	Li	Sui_Dushan	Sui_Libo	-1.1e-05	0.000224	-0.049	7865	7866	117805
Yoruba	Malay	Sui_Dushan	Sui_Libo	-8.1e-05	0.000196	-0.414	7746	7755	117403
Yoruba	Mang	Sui_Dushan	Sui_Libo	-5.9e-05	0.000214	-0.276	7786	7793	117403
Yoruba	Maonan	Sui_Dushan	Sui_Libo	-6.3e-05	0.000196	-0.32	7867	7875	117806
Yoruba	Miao	Sui_Dushan	Sui_Libo	-0.000288	0.000204	-1.411	7848	7882	117917
Yoruba	Miao_Huanjiang	Sui_Dushan	Sui_Libo	-0.000227	0.000221	-1.029	7875	7902	117917
Yoruba	Mongola	Sui_Dushan	Sui_Libo	-0.000172	0.000206	-0.832	7808	7828	117917
Yoruba	Mulam	Sui_Dushan	Sui_Libo	-0.000156	0.000196	-0.796	7849	7867	117806
Yoruba	Muong	Sui_Dushan	Sui_Libo	7e-06	0.0002	0.033	7828	7827	117403
Yoruba	Naxi	Sui_Dushan	Sui_Libo	-0.000176	0.000192	-0.919	7809	7830	117917
Yoruba	Nung	Sui_Dushan	Sui_Libo	7.8e-05	0.0002	0.388	7831	7822	117403
Yoruba	Oroqen	Sui_Dushan	Sui_Libo	4e-05	0.000205	0.194	7819	7814	117917
Yoruba	PaThen	Sui_Dushan	Sui_Libo	-0.000196	0.000208	-0.942	7818	7841	117403
Yoruba	Qiang_Danba	Sui_Dushan	Sui_Libo	-9.3e-05	0.000202	-0.462	7821	7832	117806
Yoruba	Qiang_Daofu	Sui_Dushan	Sui_Libo	-0.000155	0.000195	-0.797	7811	7829	117806
Yoruba	Salar	Sui_Dushan	Sui_Libo	-0.000133	0.000197	-0.674	7758	7773	117806
Yoruba	She	Sui_Dushan	Sui_Libo	-1.5e-05	0.000198	-0.074	7863	7864	117917
Yoruba	Sherpa	Sui_Dushan	Sui_Libo	-0.000119	0.000212	-0.559	7778	7792	117806
Yoruba	Sila	Sui_Dushan	Sui_Libo	-3.5e-05	0.000207	-0.167	7788	7792	117403
Yoruba	Sui_Duyun	Sui_Dushan	Sui_Libo	-0.000145	0.000207	-0.699	7864	7882	117917
Yoruba	Sui_Huanjiang	Sui_Dushan	Sui_Libo	-6.2e-05	0.000214	-0.292	7874	7881	117917
Yoruba	Sui_Nandan	Sui_Dushan	Sui_Libo	-0.000171	0.000212	-0.806	7869	7889	117917
Yoruba	Sui_Sandu	Sui_Dushan	Sui_Libo	2.7e-05	0.000205	0.131	7876	7872	117917
Yoruba	Sui_Yizhou	Sui_Dushan	Sui_Libo	-6.6e-05	0.00021	-0.316	7859	7867	117917
Yoruba	Tagalog	Sui_Dushan	Sui_Libo	-6e-05	0.000205	-0.291	7767	7774	117403
Yoruba	Tay	Sui_Dushan	Sui_Libo	-2e-05	0.000203	-0.097	7818	7820	117403
Yoruba	Thai.DG	Sui_Dushan	Sui_Libo	-0.000158	0.000237	-0.666	7701	7720	116447
Yoruba	Tharu	Sui_Dushan	Sui_Libo	-0.000159	0.000191	-0.83	7649	7668	117806
Yoruba	Tibetan_Chamdo	Sui_Dushan	Sui_Libo	-0.000252	0.000194	-1.301	7782	7812	117806
Yoruba	Tibetan_Gangcha	Sui_Dushan	Sui_Libo	-0.000119	0.000188	-0.635	7774	7788	117806
Yoruba	Tibetan_Gannan	Sui_Dushan	Sui_Libo	-0.000191	0.000194	-0.984	7788	7811	117806
Yoruba	Tibetan_Lhasa	Sui_Dushan	Sui_Libo	-0.000183	0.000199	-0.921	7784	7805	117806
Yoruba	Tibetan_Nagqu	Sui_Dushan	Sui_Libo	-4e-05	0.000197	-0.201	7790	7795	117806
Yoruba	Tibetan_Shannan	Sui_Dushan	Sui_Libo	-0.000118	0.000194	-0.606	7778	7792	117806
Yoruba	Tibetan_Shigatse	Sui_Dushan	Sui_Libo	-0.000269	0.000198	-1.363	7763	7795	117806
Yoruba	Tibetan_Xinlong	Sui_Dushan	Sui_Libo	-0.000226	0.000191	-1.183	7810	7836	117806
Yoruba	Tibetan_Xunhua	Sui_Dushan	Sui_Libo	-1.4e-05	0.000218	-0.063	7779	7781	117806
Yoruba	Tibetan_Yajiang	Sui_Dushan	Sui_Libo	-0.00023	0.000193	-1.196	7789	7816	117806
Yoruba	Tibetan_Yunnan	Sui_Dushan	Sui_Libo	-0.000151	0.000229	-0.659	7805	7822	117806
Yoruba	Tu	Sui_Dushan	Sui_Libo	-0.000271	0.000187	-1.444	7785	7817	117917
Yoruba	Tujia	Sui_Dushan	Sui_Libo	-0.000113	0.000199	-0.568	7853	7866	117917
Yoruba	Uyghur.DG	Sui_Dushan	Sui_Libo	-0.000105	0.000199	-0.527	7611	7624	117917
Yoruba	Vietnam_Lahu	Sui_Dushan	Sui_Libo	-0.000144	0.000211	-0.681	7788	7805	117403
Yoruba	Visayan	Sui_Dushan	Sui_Libo	7.3e-05	0.000229	0.321	7783	7775	117403
Yoruba	Xibo	Sui_Dushan	Sui_Libo	-0.00017	0.000204	-0.831	7802	7822	117917
Yoruba	Yi	Sui_Dushan	Sui_Libo	-0.000141	0.000202	-0.697	7816	7832	117917
Yoruba	Yugur	Sui_Dushan	Sui_Libo	-7.2e-05	0.000187	-0.386	7811	7819	117806
Yoruba	Zhuang	Sui_Dushan	Sui_Libo	3.8e-05	0.00019	0.199	7862	7858	117806
Yoruba	Ami	Sui_Dushan	Sui_Nandan	0.000223	0.000203	1.1	7900	7874	117917
Yoruba	Atayal	Sui_Dushan	Sui_Nandan	0.000161	0.000211	0.761	7888	7869	117917
Yoruba	Bahun	Sui_Dushan	Sui_Nandan	-0.000196	0.000168	-1.17	7545	7569	117806
Yoruba	Bonan	Sui_Dushan	Sui_Nandan	7.2e-05	0.000187	0.387	7815	7806	117806
Yoruba	BoY	Sui_Dushan	Sui_Nandan	0.00012	0.000196	0.61	7840	7826	117403
Yoruba	Cham	Sui_Dushan	Sui_Nandan	0.000127	0.000176	0.722	7773	7758	117403
Yoruba	China_Lahu	Sui_Dushan	Sui_Nandan	-2e-05	0.000205	-0.099	7850	7853	117917
Yoruba	CoLao	Sui_Dushan	Sui_Nandan	-1.4e-05	0.000199	-0.07	7840	7841	117403
Yoruba	Dai	Sui_Dushan	Sui_Nandan	-2.6e-05	0.000188	-0.141	7872	7875	117917
Yoruba	Dao	Sui_Dushan	Sui_Nandan	6e-06	0.000189	0.03	7841	7840	117403
Yoruba	Daur	Sui_Dushan	Sui_Nandan	-0.000122	0.000184	-0.666	7809	7824	117917
Yoruba	Dong_Guizhou	Sui_Dushan	Sui_Nandan	-1.4e-05	0.000188	-0.075	7873	7875	117806
Yoruba	Dong_Hunan	Sui_Dushan	Sui_Nandan	-6.6e-05	0.000193	-0.34	7873	7881	117806
Yoruba	Dongxiang	Sui_Dushan	Sui_Nandan	2.1e-05	0.000181	0.115	7797	7795	117806
Yoruba	Ede	Sui_Dushan	Sui_Nandan	-6.1e-05	0.000178	-0.344	7755	7762	117403
Yoruba	Gelao	Sui_Dushan	Sui_Nandan	-8.5e-05	0.000191	-0.444	7860	7870	117806
Yoruba	Giarai	Sui_Dushan	Sui_Nandan	-0.000137	0.000175	-0.783	7750	7766	117403
Yoruba	Han_Chongqing	Sui_Dushan	Sui_Nandan	0.000291	0.000213	1.362	7878	7844	117806
Yoruba	Han_Fujian	Sui_Dushan	Sui_Nandan	-2e-06	0.000201	-0.009	7866	7866	117806
Yoruba	Han_Guangdong	Sui_Dushan	Sui_Nandan	8.9e-05	0.000189	0.469	7879	7868	117806
Yoruba	Han_Henan	Sui_Dushan	Sui_Nandan	-0.000115	0.0002	-0.573	7846	7860	117806
Yoruba	Han_Hubei	Sui_Dushan	Sui_Nandan	9e-06	0.000208	0.045	7869	7868	117806
Yoruba	Han_Jiangsu	Sui_Dushan	Sui_Nandan	0.000102	0.000194	0.525	7860	7848	117806
Yoruba	Han_Shandong	Sui_Dushan	Sui_Nandan	-2.5e-05	0.000186	-0.135	7854	7857	117806
Yoruba	Han_Shanghai	Sui_Dushan	Sui_Nandan	-6.5e-05	0.000235	-0.276	7863	7871	117806
Yoruba	Han_Shanxi	Sui_Dushan	Sui_Nandan	6.5e-05	0.000194	0.334	7846	7838	117806
Yoruba	Han_Sichuan	Sui_Dushan	Sui_Nandan	-2e-06	0.000196	-0.009	7860	7860	117806
Yoruba	Han_Wanwei	Sui_Dushan	Sui_Nandan	-0.000146	0.000216	-0.675	7859	7876	117917
Yoruba	Han_Zhejiang	Sui_Dushan	Sui_Nandan	0.000117	0.000203	0.576	7865	7851	117806
Yoruba	Hezhen	Sui_Dushan	Sui_Nandan	1.2e-05	0.000189	0.062	7820	7818	117917
Yoruba	Hmong	Sui_Dushan	Sui_Nandan	-0.000161	0.000196	-0.821	7873	7892	117805
Yoruba	Japanese.DG	Sui_Dushan	Sui_Nandan	-0.000223	0.000209	-1.069	7727	7753	116450
Yoruba	Jing_Shanxin	Sui_Dushan	Sui_Nandan	-3.1e-05	0.000203	-0.153	7866	7869	117917
Yoruba	Jing_Wanwei	Sui_Dushan	Sui_Nandan	2.2e-05	0.000178	0.122	7874	7871	117917
Yoruba	Jing_Wutou	Sui_Dushan	Sui_Nandan	3.5e-05	0.000187	0.189	7874	7870	117917
Yoruba	Kazakh_China	Sui_Dushan	Sui_Nandan	-5.6e-05	0.000168	-0.332	7709	7716	117806
Yoruba	KhoMu	Sui_Dushan	Sui_Nandan	-2.1e-05	0.000187	-0.112	7799	7801	117403
Yoruba	Kinh_Vietnam	Sui_Dushan	Sui_Nandan	0.000116	0.000183	0.633	7835	7821	117403
Yoruba	Korean.DG	Sui_Dushan	Sui_Nandan	7.2e-05	0.000232	0.311	7773	7765	116448
Yoruba	Kyrgyz_China	Sui_Dushan	Sui_Nandan	3.7e-05	0.000164	0.222	7703	7699	117806
Yoruba	LaChi	Sui_Dushan	Sui_Nandan	-4.2e-05	0.000205	-0.203	7844	7848	117403
Yoruba	Li	Sui_Dushan	Sui_Nandan	3e-05	0.000216	0.139	7878	7874	117805
Yoruba	Malay	Sui_Dushan	Sui_Nandan	-9.8e-05	0.000179	-0.546	7754	7766	117403
Yoruba	Mang	Sui_Dushan	Sui_Nandan	-5.3e-05	0.000192	-0.278	7800	7806	117403
Yoruba	Maonan	Sui_Dushan	Sui_Nandan	-2.5e-05	0.000183	-0.134	7880	7883	117806
Yoruba	Miao	Sui_Dushan	Sui_Nandan	-1.5e-05	0.00019	-0.079	7878	7880	117917
Yoruba	Miao_Huanjiang	Sui_Dushan	Sui_Nandan	-0.000215	0.000203	-1.06	7885	7911	117917
Yoruba	Mongola	Sui_Dushan	Sui_Nandan	1.8e-05	0.00019	0.093	7831	7829	117917
Yoruba	Mulam	Sui_Dushan	Sui_Nandan	-7.6e-05	0.000182	-0.42	7864	7873	117806
Yoruba	Muong	Sui_Dushan	Sui_Nandan	-0.000122	0.00019	-0.641	7831	7846	117403
Yoruba	Naxi	Sui_Dushan	Sui_Nandan	-1.2e-05	0.000189	-0.065	7831	7832	117917
Yoruba	Nung	Sui_Dushan	Sui_Nandan	8e-06	0.000189	0.04	7838	7837	117403
Yoruba	Oroqen	Sui_Dushan	Sui_Nandan	0.000217	0.000189	1.146	7841	7815	117917
Yoruba	PaThen	Sui_Dushan	Sui_Nandan	-0.000274	0.000202	-1.355	7823	7856	117403
Yoruba	Qiang_Danba	Sui_Dushan	Sui_Nandan	5e-05	0.000195	0.258	7841	7835	117806
Yoruba	Qiang_Daofu	Sui_Dushan	Sui_Nandan	2.8e-05	0.000192	0.145	7834	7831	117806
Yoruba	Salar	Sui_Dushan	Sui_Nandan	-2.5e-05	0.000182	-0.135	7776	7778	117806
Yoruba	She	Sui_Dushan	Sui_Nandan	9.8e-05	0.000188	0.521	7882	7870	117917
Yoruba	Sherpa	Sui_Dushan	Sui_Nandan	-0.000168	0.0002	-0.843	7787	7807	117806
Yoruba	Sila	Sui_Dushan	Sui_Nandan	4.4e-05	0.000191	0.231	7806	7800	117403
Yoruba	Sui_Duyun	Sui_Dushan	Sui_Nandan	-0.0003	0.000184	-1.634	7865	7900	117917
Yoruba	Sui_Huanjiang	Sui_Dushan	Sui_Nandan	-0.000195	0.000202	-0.967	7878	7901	117917
Yoruba	Sui_Libo	Sui_Dushan	Sui_Nandan	-0.000267	0.000196	-1.361	7869	7900	117917
Yoruba	Sui_Sandu	Sui_Dushan	Sui_Nandan	-0.000156	0.000194	-0.801	7873	7892	117917
Yoruba	Sui_Yizhou	Sui_Dushan	Sui_Nandan	-2.4e-05	0.000194	-0.126	7873	7876	117917
Yoruba	Tagalog	Sui_Dushan	Sui_Nandan	3.7e-05	0.000195	0.187	7785	7781	117403
Yoruba	Tay	Sui_Dushan	Sui_Nandan	0.000167	0.000185	0.903	7842	7822	117403
Yoruba	Thai.DG	Sui_Dushan	Sui_Nandan	-0.000179	0.000226	-0.794	7713	7734	116447
Yoruba	Tharu	Sui_Dushan	Sui_Nandan	-8.2e-05	0.000172	-0.475	7666	7676	117806
Yoruba	Tibetan_Chamdo	Sui_Dushan	Sui_Nandan	-3.6e-05	0.000182	-0.2	7806	7811	117806
Yoruba	Tibetan_Gangcha	Sui_Dushan	Sui_Nandan	-2.8e-05	0.000176	-0.157	7792	7795	117806
Yoruba	Tibetan_Gannan	Sui_Dushan	Sui_Nandan	-6.4e-05	0.000185	-0.345	7810	7817	117806
Yoruba	Tibetan_Lhasa	Sui_Dushan	Sui_Nandan	5.3e-05	0.000193	0.275	7810	7804	117806
Yoruba	Tibetan_Nagqu	Sui_Dushan	Sui_Nandan	0.000103	0.000188	0.551	7811	7799	117806
Yoruba	Tibetan_Shannan	Sui_Dushan	Sui_Nandan	1.8e-05	0.000188	0.094	7798	7796	117806
Yoruba	Tibetan_Shigatse	Sui_Dushan	Sui_Nandan	6.1e-05	0.000186	0.328	7795	7788	117806
Yoruba	Tibetan_Xinlong	Sui_Dushan	Sui_Nandan	2e-06	0.000186	0.013	7836	7836	117806
Yoruba	Tibetan_Xunhua	Sui_Dushan	Sui_Nandan	0.000146	0.000215	0.676	7805	7788	117806
Yoruba	Tibetan_Yajiang	Sui_Dushan	Sui_Nandan	-1e-05	0.000185	-0.053	7813	7815	117806
Yoruba	Tibetan_Yunnan	Sui_Dushan	Sui_Nandan	-2e-06	0.000216	-0.009	7824	7824	117806
Yoruba	Tu	Sui_Dushan	Sui_Nandan	-7.7e-05	0.000178	-0.431	7808	7818	117917
Yoruba	Tujia	Sui_Dushan	Sui_Nandan	0.000158	0.000186	0.847	7880	7862	117917
Yoruba	Uyghur.DG	Sui_Dushan	Sui_Nandan	6.6e-05	0.00018	0.368	7632	7625	117917
Yoruba	Vietnam_Lahu	Sui_Dushan	Sui_Nandan	-6.2e-05	0.000192	-0.321	7805	7812	117403
Yoruba	Visayan	Sui_Dushan	Sui_Nandan	0	0.000213	-0.002	7790	7790	117403
Yoruba	Xibo	Sui_Dushan	Sui_Nandan	-8.9e-05	0.000187	-0.478	7818	7829	117917
Yoruba	Yi	Sui_Dushan	Sui_Nandan	1.7e-05	0.000185	0.091	7836	7834	117917
Yoruba	Yugur	Sui_Dushan	Sui_Nandan	3.8e-05	0.000173	0.218	7829	7825	117806
Yoruba	Zhuang	Sui_Dushan	Sui_Nandan	9.7e-05	0.000181	0.533	7877	7866	117806
Yoruba	Ami	Sui_Dushan	Sui_Sandu	-4.9e-05	0.000196	-0.248	7872	7877	117917
Yoruba	Atayal	Sui_Dushan	Sui_Sandu	4.1e-05	0.000209	0.194	7870	7866	117917
Yoruba	Bahun	Sui_Dushan	Sui_Sandu	-0.000114	0.000173	-0.66	7540	7553	117806
Yoruba	Bonan	Sui_Dushan	Sui_Sandu	-2e-05	0.000182	-0.111	7797	7800	117806
Yoruba	BoY	Sui_Dushan	Sui_Sandu	9.5e-05	0.000201	0.471	7828	7817	117403
Yoruba	Cham	Sui_Dushan	Sui_Sandu	6.7e-05	0.000172	0.392	7758	7750	117403
Yoruba	China_Lahu	Sui_Dushan	Sui_Sandu	-0.000174	0.000199	-0.875	7831	7852	117917
Yoruba	CoLao	Sui_Dushan	Sui_Sandu	-5e-06	0.000196	-0.025	7829	7830	117403
Yoruba	Dai	Sui_Dushan	Sui_Sandu	-8e-05	0.000192	-0.419	7858	7867	117917
Yoruba	Dao	Sui_Dushan	Sui_Sandu	-3.9e-05	0.000187	-0.21	7828	7833	117403
Yoruba	Daur	Sui_Dushan	Sui_Sandu	-0.00016	0.000187	-0.857	7797	7815	117917
Yoruba	Dong_Guizhou	Sui_Dushan	Sui_Sandu	-3.3e-05	0.000185	-0.18	7862	7866	117806
Yoruba	Dong_Hunan	Sui_Dushan	Sui_Sandu	-5.4e-05	0.00019	-0.284	7863	7869	117806
Yoruba	Dongxiang	Sui_Dushan	Sui_Sandu	-5.5e-05	0.000176	-0.311	7781	7788	117806
Yoruba	Ede	Sui_Dushan	Sui_Sandu	-7.8e-05	0.000179	-0.435	7744	7753	117403
Yoruba	Gelao	Sui_Dushan	Sui_Sandu	-0.000121	0.000187	-0.65	7847	7861	117806
Yoruba	Giarai	Sui_Dushan	Sui_Sandu	-6.3e-05	0.000178	-0.355	7744	7752	117403
Yoruba	Han_Chongqing	Sui_Dushan	Sui_Sandu	0.000112	0.000212	0.529	7857	7843	117806
Yoruba	Han_Fujian	Sui_Dushan	Sui_Sandu	-8.7e-05	0.000199	-0.437	7851	7861	117806
Yoruba	Han_Guangdong	Sui_Dushan	Sui_Sandu	5.2e-05	0.000188	0.276	7867	7861	117806
Yoruba	Han_Henan	Sui_Dushan	Sui_Sandu	-0.000135	0.000191	-0.709	7835	7850	117806
Yoruba	Han_Hubei	Sui_Dushan	Sui_Sandu	-0.000236	0.000194	-1.213	7842	7869	117806
Yoruba	Han_Jiangsu	Sui_Dushan	Sui_Sandu	-5.7e-05	0.000192	-0.296	7840	7847	117806
Yoruba	Han_Shandong	Sui_Dushan	Sui_Sandu	-0.0001	0.000187	-0.535	7838	7850	117806
Yoruba	Han_Shanghai	Sui_Dushan	Sui_Sandu	-0.000169	0.000235	-0.722	7847	7867	117806
Yoruba	Han_Shanxi	Sui_Dushan	Sui_Sandu	-0.000153	0.000189	-0.81	7821	7839	117806
Yoruba	Han_Sichuan	Sui_Dushan	Sui_Sandu	-0.000166	0.000189	-0.878	7839	7859	117806
Yoruba	Han_Wanwei	Sui_Dushan	Sui_Sandu	-0.000201	0.000206	-0.974	7846	7869	117917
Yoruba	Han_Zhejiang	Sui_Dushan	Sui_Sandu	-3.5e-05	0.000199	-0.175	7843	7847	117806
Yoruba	Hezhen	Sui_Dushan	Sui_Sandu	-7.3e-05	0.000182	-0.402	7804	7812	117917
Yoruba	Hmong	Sui_Dushan	Sui_Sandu	-7e-06	0.000196	-0.038	7872	7873	117805
Yoruba	Japanese.DG	Sui_Dushan	Sui_Sandu	-0.00027	0.000208	-1.296	7715	7746	116450
Yoruba	Jing_Shanxin	Sui_Dushan	Sui_Sandu	-0.000252	0.000203	-1.241	7842	7872	117917
Yoruba	Jing_Wanwei	Sui_Dushan	Sui_Sandu	-8.7e-05	0.000179	-0.484	7855	7866	117917
Yoruba	Jing_Wutou	Sui_Dushan	Sui_Sandu	-8.1e-05	0.000188	-0.431	7856	7866	117917
Yoruba	Kazakh_China	Sui_Dushan	Sui_Sandu	-0.000142	0.000173	-0.82	7693	7710	117806
Yoruba	KhoMu	Sui_Dushan	Sui_Sandu	-0.000106	0.000181	-0.586	7783	7795	117403
Yoruba	Kinh_Vietnam	Sui_Dushan	Sui_Sandu	-5.4e-05	0.000181	-0.3	7813	7819	117403
Yoruba	Korean.DG	Sui_Dushan	Sui_Sandu	0.000131	0.000229	0.57	7767	7751	116448
Yoruba	Kyrgyz_China	Sui_Dushan	Sui_Sandu	-9e-06	0.000169	-0.053	7689	7690	117806
Yoruba	LaChi	Sui_Dushan	Sui_Sandu	-0.000188	0.000204	-0.922	7823	7846	117403
Yoruba	Li	Sui_Dushan	Sui_Sandu	-6.9e-05	0.000207	-0.333	7862	7870	117805
Yoruba	Malay	Sui_Dushan	Sui_Sandu	-0.000164	0.000178	-0.925	7741	7760	117403
Yoruba	Mang	Sui_Dushan	Sui_Sandu	-0.000297	0.000194	-1.535	7772	7807	117403
Yoruba	Maonan	Sui_Dushan	Sui_Sandu	-1.5e-05	0.000182	-0.084	7870	7872	117806
Yoruba	Miao	Sui_Dushan	Sui_Sandu	-0.000264	0.000189	-1.402	7851	7883	117917
Yoruba	Miao_Huanjiang	Sui_Dushan	Sui_Sandu	-0.000173	0.000202	-0.854	7877	7897	117917
Yoruba	Mongola	Sui_Dushan	Sui_Sandu	-1.2e-05	0.000186	-0.065	7820	7822	117917
Yoruba	Mulam	Sui_Dushan	Sui_Sandu	-8e-05	0.000179	-0.445	7853	7863	117806
Yoruba	Muong	Sui_Dushan	Sui_Sandu	-7.1e-05	0.000187	-0.378	7823	7832	117403
Yoruba	Naxi	Sui_Dushan	Sui_Sandu	-5.3e-05	0.000185	-0.286	7819	7825	117917
Yoruba	Nung	Sui_Dushan	Sui_Sandu	-2e-05	0.000186	-0.11	7825	7827	117403
Yoruba	Oroqen	Sui_Dushan	Sui_Sandu	0.000105	0.000185	0.565	7824	7811	117917
Yoruba	PaThen	Sui_Dushan	Sui_Sandu	-0.000205	0.000195	-1.054	7817	7841	117403
Yoruba	Qiang_Danba	Sui_Dushan	Sui_Sandu	-7.7e-05	0.000192	-0.4	7822	7832	117806
Yoruba	Qiang_Daofu	Sui_Dushan	Sui_Sandu	-0.000109	0.000186	-0.587	7814	7827	117806
Yoruba	Salar	Sui_Dushan	Sui_Sandu	-0.000185	0.000189	-0.976	7755	7777	117806
Yoruba	She	Sui_Dushan	Sui_Sandu	-4e-05	0.000187	-0.216	7862	7867	117917
Yoruba	Sherpa	Sui_Dushan	Sui_Sandu	-0.000347	0.000199	-1.745	7762	7803	117806
Yoruba	Sila	Sui_Dushan	Sui_Sandu	-5.2e-05	0.0002	-0.261	7787	7793	117403
Yoruba	Sui_Duyun	Sui_Dushan	Sui_Sandu	-0.000143	0.00019	-0.751	7865	7882	117917
Yoruba	Sui_Huanjiang	Sui_Dushan	Sui_Sandu	-6.3e-05	0.0002	-0.314	7877	7884	117917
Yoruba	Sui_Libo	Sui_Dushan	Sui_Sandu	-1.5e-05	0.000194	-0.079	7876	7877	117917
Yoruba	Sui_Nandan	Sui_Dushan	Sui_Sandu	-0.000101	0.000195	-0.52	7873	7885	117917
Yoruba	Sui_Yizhou	Sui_Dushan	Sui_Sandu	-0.000129	0.000188	-0.685	7857	7872	117917
Yoruba	Tagalog	Sui_Dushan	Sui_Sandu	-9.8e-05	0.000188	-0.523	7765	7777	117403
Yoruba	Tay	Sui_Dushan	Sui_Sandu	-8.6e-05	0.000184	-0.466	7815	7825	117403
Yoruba	Thai.DG	Sui_Dushan	Sui_Sandu	-0.000187	0.000221	-0.845	7700	7722	116447
Yoruba	Tharu	Sui_Dushan	Sui_Sandu	-0.000173	0.000172	-1.007	7650	7670	117806
Yoruba	Tibetan_Chamdo	Sui_Dushan	Sui_Sandu	-0.000156	0.000182	-0.857	7788	7807	117806
Yoruba	Tibetan_Gangcha	Sui_Dushan	Sui_Sandu	-6.9e-05	0.000177	-0.39	7779	7787	117806
Yoruba	Tibetan_Gannan	Sui_Dushan	Sui_Sandu	-0.000143	0.000187	-0.767	7791	7808	117806
Yoruba	Tibetan_Lhasa	Sui_Dushan	Sui_Sandu	-0.000144	0.000184	-0.782	7787	7804	117806
Yoruba	Tibetan_Nagqu	Sui_Dushan	Sui_Sandu	-6.7e-05	0.000186	-0.361	7789	7797	117806
Yoruba	Tibetan_Shannan	Sui_Dushan	Sui_Sandu	-0.000157	0.00018	-0.872	7775	7794	117806
Yoruba	Tibetan_Shigatse	Sui_Dushan	Sui_Sandu	-0.000171	0.000186	-0.918	7770	7790	117806
Yoruba	Tibetan_Xinlong	Sui_Dushan	Sui_Sandu	-0.000137	0.00018	-0.76	7815	7831	117806
Yoruba	Tibetan_Xunhua	Sui_Dushan	Sui_Sandu	-8.5e-05	0.000212	-0.402	7779	7789	117806
Yoruba	Tibetan_Yajiang	Sui_Dushan	Sui_Sandu	-9.7e-05	0.000188	-0.517	7799	7810	117806
Yoruba	Tibetan_Yunnan	Sui_Dushan	Sui_Sandu	-0.000191	0.000218	-0.876	7804	7826	117806
Yoruba	Tu	Sui_Dushan	Sui_Sandu	-0.000263	0.00018	-1.457	7786	7817	117917
Yoruba	Tujia	Sui_Dushan	Sui_Sandu	-0.000108	0.000181	-0.594	7853	7866	117917
Yoruba	Uyghur.DG	Sui_Dushan	Sui_Sandu	0.000104	0.000181	0.574	7624	7612	117917
Yoruba	Vietnam_Lahu	Sui_Dushan	Sui_Sandu	-0.000159	0.000191	-0.831	7789	7807	117403
Yoruba	Visayan	Sui_Dushan	Sui_Sandu	-0.000157	0.000206	-0.761	7771	7790	117403
Yoruba	Xibo	Sui_Dushan	Sui_Sandu	-0.000218	0.000185	-1.177	7800	7826	117917
Yoruba	Yi	Sui_Dushan	Sui_Sandu	-0.000261	0.000184	-1.421	7808	7839	117917
Yoruba	Yugur	Sui_Dushan	Sui_Sandu	-7.9e-05	0.000174	-0.456	7811	7820	117806
Yoruba	Zhuang	Sui_Dushan	Sui_Sandu	1.2e-05	0.000179	0.067	7862	7860	117806
Yoruba	Ami	Sui_Dushan	Sui_Yizhou	-0.000231	0.000212	-1.089	7900	7927	117917
Yoruba	Atayal	Sui_Dushan	Sui_Yizhou	-0.000124	0.000228	-0.543	7898	7913	117917
Yoruba	Bahun	Sui_Dushan	Sui_Yizhou	-0.000183	0.000179	-1.019	7575	7597	117806
Yoruba	Bonan	Sui_Dushan	Sui_Yizhou	3.1e-05	0.000193	0.161	7841	7837	117806
Yoruba	BoY	Sui_Dushan	Sui_Yizhou	-0.000246	0.00022	-1.117	7845	7873	117403
Yoruba	Cham	Sui_Dushan	Sui_Yizhou	-0.000271	0.000185	-1.464	7775	7807	117403
Yoruba	China_Lahu	Sui_Dushan	Sui_Yizhou	-0.000286	0.000212	-1.351	7863	7897	117917
Yoruba	CoLao	Sui_Dushan	Sui_Yizhou	-0.000335	0.000215	-1.555	7847	7886	117403
Yoruba	Dai	Sui_Dushan	Sui_Yizhou	-0.000435	0.000198	-2.196	7874	7925	117917
Yoruba	Dao	Sui_Dushan	Sui_Yizhou	-0.000344	0.000205	-1.678	7846	7887	117403
Yoruba	Daur	Sui_Dushan	Sui_Yizhou	0.000273	0.000195	1.4	7863	7830	117917
Yoruba	Dong_Guizhou	Sui_Dushan	Sui_Yizhou	-0.000327	0.000196	-1.672	7884	7922	117806
Yoruba	Dong_Hunan	Sui_Dushan	Sui_Yizhou	-0.000335	0.000204	-1.637	7884	7923	117806
Yoruba	Dongxiang	Sui_Dushan	Sui_Yizhou	5.2e-05	0.000189	0.274	7827	7821	117806
Yoruba	Ede	Sui_Dushan	Sui_Yizhou	-0.000571	0.000184	-3.101	7750	7817	117403
Yoruba	Gelao	Sui_Dushan	Sui_Yizhou	-0.000467	0.000203	-2.298	7865	7920	117806
Yoruba	Giarai	Sui_Dushan	Sui_Yizhou	-0.000554	0.000188	-2.939	7752	7817	117403
Yoruba	Han_Chongqing	Sui_Dushan	Sui_Yizhou	0.000189	0.000228	0.831	7903	7881	117806
Yoruba	Han_Fujian	Sui_Dushan	Sui_Yizhou	4e-05	0.000208	0.193	7899	7894	117806
Yoruba	Han_Guangdong	Sui_Dushan	Sui_Yizhou	-0.000111	0.00021	-0.527	7897	7910	117806
Yoruba	Han_Henan	Sui_Dushan	Sui_Yizhou	9.6e-05	0.000207	0.464	7889	7878	117806
Yoruba	Han_Hubei	Sui_Dushan	Sui_Yizhou	-8e-06	0.00021	-0.04	7897	7898	117806
Yoruba	Han_Jiangsu	Sui_Dushan	Sui_Yizhou	0.000151	0.0002	0.758	7895	7877	117806
Yoruba	Han_Shandong	Sui_Dushan	Sui_Yizhou	0.000163	0.000198	0.825	7895	7876	117806
Yoruba	Han_Shanghai	Sui_Dushan	Sui_Yizhou	-0.000114	0.000247	-0.459	7889	7903	117806
Yoruba	Han_Shanxi	Sui_Dushan	Sui_Yizhou	0.00019	0.000195	0.976	7883	7861	117806
Yoruba	Han_Sichuan	Sui_Dushan	Sui_Yizhou	-7.8e-05	0.000203	-0.385	7884	7893	117806
Yoruba	Han_Wanwei	Sui_Dushan	Sui_Yizhou	-0.000283	0.000221	-1.281	7880	7914	117917
Yoruba	Han_Zhejiang	Sui_Dushan	Sui_Yizhou	0.000243	0.00022	1.101	7901	7872	117806
Yoruba	Hezhen	Sui_Dushan	Sui_Yizhou	0.000295	0.000197	1.502	7867	7832	117917
Yoruba	Hmong	Sui_Dushan	Sui_Yizhou	-0.000397	0.000209	-1.896	7887	7933	117805
Yoruba	Japanese.DG	Sui_Dushan	Sui_Yizhou	-3.4e-05	0.000216	-0.157	7769	7773	116450
Yoruba	Jing_Shanxin	Sui_Dushan	Sui_Yizhou	-0.000419	0.000215	-1.946	7870	7920	117917
Yoruba	Jing_Wanwei	Sui_Dushan	Sui_Yizhou	-0.000223	0.000192	-1.157	7888	7914	117917
Yoruba	Jing_Wutou	Sui_Dushan	Sui_Yizhou	-0.000319	0.000198	-1.613	7881	7919	117917
Yoruba	Kazakh_China	Sui_Dushan	Sui_Yizhou	9.9e-05	0.000179	0.553	7748	7736	117806
Yoruba	KhoMu	Sui_Dushan	Sui_Yizhou	-0.0004	0.000195	-2.052	7803	7850	117403
Yoruba	Kinh_Vietnam	Sui_Dushan	Sui_Yizhou	-0.00021	0.000195	-1.08	7841	7866	117403
Yoruba	Korean.DG	Sui_Dushan	Sui_Yizhou	0.000354	0.000242	1.464	7816	7775	116448
Yoruba	Kyrgyz_China	Sui_Dushan	Sui_Yizhou	0.000108	0.000166	0.652	7736	7723	117806
Yoruba	LaChi	Sui_Dushan	Sui_Yizhou	-0.00032	0.000215	-1.49	7855	7893	117403
Yoruba	Li	Sui_Dushan	Sui_Yizhou	-0.000314	0.000221	-1.42	7885	7922	117805
Yoruba	Malay	Sui_Dushan	Sui_Yizhou	-0.000479	0.000195	-2.456	7758	7815	117403
Yoruba	Mang	Sui_Dushan	Sui_Yizhou	-0.000302	0.000219	-1.38	7811	7847	117403
Yoruba	Maonan	Sui_Dushan	Sui_Yizhou	-0.000342	0.000194	-1.76	7889	7929	117806
Yoruba	Miao	Sui_Dushan	Sui_Yizhou	-0.000312	0.000202	-1.541	7888	7925	117917
Yoruba	Miao_Huanjiang	Sui_Dushan	Sui_Yizhou	-0.000596	0.000216	-2.753	7890	7960	117917
Yoruba	Mongola	Sui_Dushan	Sui_Yizhou	0.000187	0.000202	0.929	7870	7848	117917
Yoruba	Mulam	Sui_Dushan	Sui_Yizhou	-0.000379	0.000188	-2.016	7874	7918	117806
Yoruba	Muong	Sui_Dushan	Sui_Yizhou	-0.00045	0.000198	-2.265	7839	7891	117403
Yoruba	Naxi	Sui_Dushan	Sui_Yizhou	-2.9e-05	0.000193	-0.149	7859	7863	117917
Yoruba	Nung	Sui_Dushan	Sui_Yizhou	-0.000199	0.000197	-1.009	7853	7877	117403
Yoruba	Oroqen	Sui_Dushan	Sui_Yizhou	0.000263	0.000201	1.309	7874	7843	117917
Yoruba	PaThen	Sui_Dushan	Sui_Yizhou	-0.000438	0.000202	-2.165	7840	7892	117403
Yoruba	Qiang_Danba	Sui_Dushan	Sui_Yizhou	0.000127	0.000196	0.649	7876	7861	117806
Yoruba	Qiang_Daofu	Sui_Dushan	Sui_Yizhou	0.000179	0.00019	0.942	7872	7851	117806
Yoruba	Salar	Sui_Dushan	Sui_Yizhou	7e-06	0.00019	0.037	7807	7806	117806
Yoruba	She	Sui_Dushan	Sui_Yizhou	-4.6e-05	0.000198	-0.233	7901	7906	117917
Yoruba	Sherpa	Sui_Dushan	Sui_Yizhou	0.000102	0.000204	0.499	7833	7821	117806
Yoruba	Sila	Sui_Dushan	Sui_Yizhou	5.5e-05	0.000199	0.277	7832	7826	117403
Yoruba	Sui_Duyun	Sui_Dushan	Sui_Yizhou	-0.000827	0.000201	-4.108	7860	7958	117917
Yoruba	Sui_Huanjiang	Sui_Dushan	Sui_Yizhou	-0.000698	0.000211	-3.312	7873	7955	117917
Yoruba	Sui_Libo	Sui_Dushan	Sui_Yizhou	-0.000839	0.000211	-3.977	7859	7958	117917
Yoruba	Sui_Nandan	Sui_Dushan	Sui_Yizhou	-0.0007	0.000204	-3.428	7873	7955	117917
Yoruba	Sui_Sandu	Sui_Dushan	Sui_Yizhou	-0.000859	0.000202	-4.244	7857	7958	117917
Yoruba	Tagalog	Sui_Dushan	Sui_Yizhou	-0.000204	0.000195	-1.043	7797	7821	117403
Yoruba	Tay	Sui_Dushan	Sui_Yizhou	-0.000196	0.000197	-0.997	7847	7870	117403
Yoruba	Thai.DG	Sui_Dushan	Sui_Yizhou	-0.000588	0.000235	-2.501	7713	7782	116447
Yoruba	Tharu	Sui_Dushan	Sui_Yizhou	-1e-06	0.000182	-0.004	7699	7699	117806
Yoruba	Tibetan_Chamdo	Sui_Dushan	Sui_Yizhou	0.000124	0.000188	0.658	7845	7831	117806
Yoruba	Tibetan_Gangcha	Sui_Dushan	Sui_Yizhou	0.000131	0.000183	0.715	7831	7816	117806
Yoruba	Tibetan_Gannan	Sui_Dushan	Sui_Yizhou	0.000202	0.0002	1.014	7855	7831	117806
Yoruba	Tibetan_Lhasa	Sui_Dushan	Sui_Yizhou	0.000102	0.000196	0.522	7842	7830	117806
Yoruba	Tibetan_Nagqu	Sui_Dushan	Sui_Yizhou	0.000225	0.000189	1.193	7846	7820	117806
Yoruba	Tibetan_Shannan	Sui_Dushan	Sui_Yizhou	0.000158	0.000192	0.823	7835	7816	117806
Yoruba	Tibetan_Shigatse	Sui_Dushan	Sui_Yizhou	8.2e-05	0.00019	0.431	7826	7816	117806
Yoruba	Tibetan_Xinlong	Sui_Dushan	Sui_Yizhou	3.4e-05	0.000192	0.179	7867	7863	117806
Yoruba	Tibetan_Xunhua	Sui_Dushan	Sui_Yizhou	0.000241	0.000218	1.108	7839	7811	117806
Yoruba	Tibetan_Yajiang	Sui_Dushan	Sui_Yizhou	0.0001	0.000193	0.519	7852	7840	117806
Yoruba	Tibetan_Yunnan	Sui_Dushan	Sui_Yizhou	9.7e-05	0.000214	0.454	7861	7850	117806
Yoruba	Tu	Sui_Dushan	Sui_Yizhou	6.9e-05	0.000185	0.375	7846	7838	117917
Yoruba	Tujia	Sui_Dushan	Sui_Yizhou	-4e-06	0.000195	-0.019	7899	7899	117917
Yoruba	Uyghur.DG	Sui_Dushan	Sui_Yizhou	-9.4e-05	0.00019	-0.493	7649	7660	117917
Yoruba	Vietnam_Lahu	Sui_Dushan	Sui_Yizhou	-0.000294	0.000198	-1.484	7819	7853	117403
Yoruba	Visayan	Sui_Dushan	Sui_Yizhou	-0.000186	0.000219	-0.848	7807	7829	117403
Yoruba	Xibo	Sui_Dushan	Sui_Yizhou	7e-05	0.000201	0.35	7857	7849	117917
Yoruba	Yi	Sui_Dushan	Sui_Yizhou	-0.000106	0.000192	-0.552	7857	7870	117917
Yoruba	Yugur	Sui_Dushan	Sui_Yizhou	0.000154	0.000185	0.834	7867	7848	117806
Yoruba	Zhuang	Sui_Dushan	Sui_Yizhou	-0.000179	0.000196	-0.917	7889	7910	117806
Yoruba	Ami	Sui_Duyun	Sui_Dushan	0.000253	0.0002	1.27	7902	7872	117917
Yoruba	Atayal	Sui_Duyun	Sui_Dushan	0.000265	0.000216	1.225	7896	7865	117917
Yoruba	Bahun	Sui_Duyun	Sui_Dushan	0.000275	0.000177	1.556	7576	7544	117806
Yoruba	Bonan	Sui_Duyun	Sui_Dushan	0.000138	0.000186	0.743	7821	7805	117806
Yoruba	BoY	Sui_Duyun	Sui_Dushan	5.5e-05	0.000201	0.271	7839	7833	117403
Yoruba	Cham	Sui_Duyun	Sui_Dushan	0.000105	0.000173	0.608	7773	7761	117403
Yoruba	China_Lahu	Sui_Duyun	Sui_Dushan	0.000228	0.000202	1.128	7867	7841	117917
Yoruba	CoLao	Sui_Duyun	Sui_Dushan	0.000117	0.000198	0.59	7849	7836	117403
Yoruba	Dai	Sui_Duyun	Sui_Dushan	0.000288	0.000189	1.52	7892	7858	117917
Yoruba	Dao	Sui_Duyun	Sui_Dushan	0.000299	0.000186	1.607	7861	7825	117403
Yoruba	Daur	Sui_Duyun	Sui_Dushan	0.000168	0.000191	0.879	7829	7809	117917
Yoruba	Dong_Guizhou	Sui_Duyun	Sui_Dushan	0.000267	0.000186	1.432	7892	7861	117806
Yoruba	Dong_Hunan	Sui_Duyun	Sui_Dushan	0.000282	0.000195	1.447	7895	7862	117806
Yoruba	Dongxiang	Sui_Duyun	Sui_Dushan	0.000263	0.000178	1.477	7813	7782	117806
Yoruba	Ede	Sui_Duyun	Sui_Dushan	0.000284	0.000175	1.617	7778	7744	117403
Yoruba	Gelao	Sui_Duyun	Sui_Dushan	0.000341	0.000192	1.781	7888	7848	117806
Yoruba	Giarai	Sui_Duyun	Sui_Dushan	0.000316	0.000182	1.74	7780	7743	117403
Yoruba	Han_Chongqing	Sui_Duyun	Sui_Dushan	7.4e-05	0.000209	0.353	7868	7860	117806
Yoruba	Han_Fujian	Sui_Duyun	Sui_Dushan	0.000202	0.000197	1.026	7881	7857	117806
Yoruba	Han_Guangdong	Sui_Duyun	Sui_Dushan	0.000289	0.000192	1.508	7894	7859	117806
Yoruba	Han_Henan	Sui_Duyun	Sui_Dushan	0.000321	0.000195	1.645	7874	7836	117806
Yoruba	Han_Hubei	Sui_Duyun	Sui_Dushan	0.000202	0.000194	1.041	7883	7859	117806
Yoruba	Han_Jiangsu	Sui_Duyun	Sui_Dushan	0.000347	0.00019	1.822	7877	7836	117806
Yoruba	Han_Shandong	Sui_Duyun	Sui_Dushan	0.000266	0.000191	1.394	7873	7841	117806
Yoruba	Han_Shanghai	Sui_Duyun	Sui_Dushan	0.000504	0.000239	2.109	7897	7837	117806
Yoruba	Han_Shanxi	Sui_Duyun	Sui_Dushan	8.8e-05	0.000195	0.449	7849	7839	117806
Yoruba	Han_Sichuan	Sui_Duyun	Sui_Dushan	0.000278	0.000192	1.446	7878	7845	117806
Yoruba	Han_Wanwei	Sui_Duyun	Sui_Dushan	0.000429	0.000211	2.034	7897	7846	117917
Yoruba	Han_Zhejiang	Sui_Duyun	Sui_Dushan	0.000304	0.000203	1.502	7876	7840	117806
Yoruba	Hezhen	Sui_Duyun	Sui_Dushan	5.1e-05	0.00019	0.271	7825	7819	117917
Yoruba	Hmong	Sui_Duyun	Sui_Dushan	-0.000238	0.000199	-1.196	7875	7904	117805
Yoruba	Japanese.DG	Sui_Duyun	Sui_Dushan	0.000435	0.000199	2.188	7768	7717	116450
Yoruba	Jing_Shanxin	Sui_Duyun	Sui_Dushan	0.000238	0.0002	1.194	7885	7857	117917
Yoruba	Jing_Wanwei	Sui_Duyun	Sui_Dushan	0.000266	0.000182	1.463	7890	7859	117917
Yoruba	Jing_Wutou	Sui_Duyun	Sui_Dushan	0.000296	0.000186	1.594	7892	7857	117917
Yoruba	Kazakh_China	Sui_Duyun	Sui_Dushan	0.000154	0.000175	0.878	7725	7707	117806
Yoruba	KhoMu	Sui_Duyun	Sui_Dushan	0.000201	0.000185	1.089	7814	7791	117403
Yoruba	Kinh_Vietnam	Sui_Duyun	Sui_Dushan	0.000211	0.000186	1.137	7841	7817	117403
Yoruba	Korean.DG	Sui_Duyun	Sui_Dushan	6.4e-05	0.000225	0.287	7775	7768	116448
Yoruba	Kyrgyz_China	Sui_Duyun	Sui_Dushan	5.7e-05	0.00017	0.337	7707	7700	117806
Yoruba	LaChi	Sui_Duyun	Sui_Dushan	0.000382	0.000194	1.971	7871	7826	117403
Yoruba	Li	Sui_Duyun	Sui_Dushan	0.000175	0.000216	0.808	7890	7870	117805
Yoruba	Malay	Sui_Duyun	Sui_Dushan	0.000246	0.000184	1.339	7777	7748	117403
Yoruba	Mang	Sui_Duyun	Sui_Dushan	0.000281	0.000196	1.433	7822	7789	117403
Yoruba	Maonan	Sui_Duyun	Sui_Dushan	0.000285	0.000182	1.562	7900	7867	117806
Yoruba	Miao	Sui_Duyun	Sui_Dushan	0.000238	0.000192	1.242	7896	7867	117917
Yoruba	Miao_Huanjiang	Sui_Duyun	Sui_Dushan	5.5e-05	0.000204	0.27	7907	7900	117917
Yoruba	Mongola	Sui_Duyun	Sui_Dushan	0.000236	0.000196	1.204	7847	7819	117917
Yoruba	Mulam	Sui_Duyun	Sui_Dushan	0.000296	0.00018	1.641	7890	7855	117806
Yoruba	Muong	Sui_Duyun	Sui_Dushan	0.00027	0.000182	1.481	7857	7825	117403
Yoruba	Naxi	Sui_Duyun	Sui_Dushan	0.000162	0.000185	0.877	7844	7825	117917
Yoruba	Nung	Sui_Duyun	Sui_Dushan	0.000248	0.000182	1.365	7853	7824	117403
Yoruba	Oroqen	Sui_Duyun	Sui_Dushan	5.3e-05	0.00019	0.279	7834	7828	117917
Yoruba	PaThen	Sui_Duyun	Sui_Dushan	0.000252	0.000197	1.281	7858	7828	117403
Yoruba	Qiang_Danba	Sui_Duyun	Sui_Dushan	0.000203	0.000194	1.044	7853	7829	117806
Yoruba	Qiang_Daofu	Sui_Duyun	Sui_Dushan	0.000189	0.000188	1.007	7846	7823	117806
Yoruba	Salar	Sui_Duyun	Sui_Dushan	0.000261	0.000183	1.428	7795	7764	117806
Yoruba	She	Sui_Duyun	Sui_Dushan	0.000195	0.000186	1.043	7889	7866	117917
Yoruba	Sherpa	Sui_Duyun	Sui_Dushan	0.000335	0.000202	1.655	7817	7778	117806
Yoruba	Sila	Sui_Duyun	Sui_Dushan	0.000243	0.00019	1.28	7817	7789	117403
Yoruba	Sui_Huanjiang	Sui_Duyun	Sui_Dushan	3.7e-05	0.000202	0.184	7897	7893	117917
Yoruba	Sui_Libo	Sui_Duyun	Sui_Dushan	0.000397	0.000199	2	7911	7864	117917
Yoruba	Sui_Nandan	Sui_Duyun	Sui_Dushan	0.000456	0.000199	2.29	7918	7865	117917
Yoruba	Sui_Sandu	Sui_Duyun	Sui_Dushan	0.000353	0.000193	1.824	7906	7865	117917
Yoruba	Sui_Yizhou	Sui_Duyun	Sui_Dushan	0.000307	0.000195	1.577	7896	7860	117917
Yoruba	Tagalog	Sui_Duyun	Sui_Dushan	0.000181	0.00019	0.953	7794	7772	117403
Yoruba	Tay	Sui_Duyun	Sui_Dushan	0.000304	0.000183	1.662	7850	7815	117403
Yoruba	Thai.DG	Sui_Duyun	Sui_Dushan	0.000335	0.000232	1.444	7746	7707	116447
Yoruba	Tharu	Sui_Duyun	Sui_Dushan	0.000243	0.000172	1.409	7688	7659	117806
Yoruba	Tibetan_Chamdo	Sui_Duyun	Sui_Dushan	0.000256	0.000184	1.389	7827	7797	117806
Yoruba	Tibetan_Gangcha	Sui_Duyun	Sui_Dushan	0.000201	0.000178	1.133	7808	7784	117806
Yoruba	Tibetan_Gannan	Sui_Duyun	Sui_Dushan	0.000242	0.000194	1.245	7829	7801	117806
Yoruba	Tibetan_Lhasa	Sui_Duyun	Sui_Dushan	0.000289	0.000193	1.501	7826	7792	117806
Yoruba	Tibetan_Nagqu	Sui_Duyun	Sui_Dushan	0.000162	0.000186	0.868	7814	7795	117806
Yoruba	Tibetan_Shannan	Sui_Duyun	Sui_Dushan	0.00036	0.000185	1.941	7820	7777	117806
Yoruba	Tibetan_Shigatse	Sui_Duyun	Sui_Dushan	0.000299	0.00019	1.576	7810	7775	117806
Yoruba	Tibetan_Xinlong	Sui_Duyun	Sui_Dushan	0.000257	0.000181	1.422	7852	7821	117806
Yoruba	Tibetan_Xunhua	Sui_Duyun	Sui_Dushan	0.000235	0.000218	1.079	7811	7784	117806
Yoruba	Tibetan_Yajiang	Sui_Duyun	Sui_Dushan	0.000341	0.000187	1.828	7838	7798	117806
Yoruba	Tibetan_Yunnan	Sui_Duyun	Sui_Dushan	0.000273	0.000211	1.291	7843	7811	117806
Yoruba	Tu	Sui_Duyun	Sui_Dushan	0.000302	0.000181	1.665	7833	7797	117917
Yoruba	Tujia	Sui_Duyun	Sui_Dushan	0.000181	0.000188	0.961	7883	7862	117917
Yoruba	Uyghur.DG	Sui_Duyun	Sui_Dushan	0.000112	0.000189	0.592	7636	7623	117917
Yoruba	Vietnam_Lahu	Sui_Duyun	Sui_Dushan	0.000297	0.000195	1.522	7829	7794	117403
Yoruba	Visayan	Sui_Duyun	Sui_Dushan	0.000334	0.000207	1.619	7812	7773	117403
Yoruba	Xibo	Sui_Duyun	Sui_Dushan	0.000145	0.000191	0.762	7836	7819	117917
Yoruba	Yi	Sui_Duyun	Sui_Dushan	0.000354	0.000188	1.883	7858	7817	117917
Yoruba	Yugur	Sui_Duyun	Sui_Dushan	0.000187	0.000177	1.055	7840	7818	117806
Yoruba	Zhuang	Sui_Duyun	Sui_Dushan	0.000171	0.00018	0.952	7884	7864	117806
Yoruba	Ami	Sui_Duyun	Sui_Huanjiang	-0.000227	0.000197	-1.15	7880	7906	117917
Yoruba	Atayal	Sui_Duyun	Sui_Huanjiang	-0.000182	0.000206	-0.884	7875	7897	117917
Yoruba	Bahun	Sui_Duyun	Sui_Huanjiang	0.000145	0.000164	0.885	7574	7557	117806
Yoruba	Bonan	Sui_Duyun	Sui_Huanjiang	0.000149	0.000181	0.824	7830	7812	117806
Yoruba	BoY	Sui_Duyun	Sui_Huanjiang	-2.5e-05	0.000198	-0.128	7842	7845	117403
Yoruba	Cham	Sui_Duyun	Sui_Huanjiang	-0.000217	0.00017	-1.282	7759	7784	117403
Yoruba	China_Lahu	Sui_Duyun	Sui_Huanjiang	3.7e-05	0.000185	0.2	7863	7859	117917
Yoruba	CoLao	Sui_Duyun	Sui_Huanjiang	0.000663	0.000192	3.446	7893	7815	117403
Yoruba	Dai	Sui_Duyun	Sui_Huanjiang	-0.000373	0.000185	-2.024	7857	7901	117917
Yoruba	Dao	Sui_Duyun	Sui_Huanjiang	8.5e-05	0.000185	0.46	7854	7844	117403
Yoruba	Daur	Sui_Duyun	Sui_Huanjiang	0.000209	0.000183	1.142	7841	7816	117917
Yoruba	Dong_Guizhou	Sui_Duyun	Sui_Huanjiang	0.000286	0.000174	1.65	7900	7867	117806
Yoruba	Dong_Hunan	Sui_Duyun	Sui_Huanjiang	0.000502	0.000189	2.648	7918	7859	117806
Yoruba	Dongxiang	Sui_Duyun	Sui_Huanjiang	0.000195	0.000183	1.066	7817	7794	117806
Yoruba	Ede	Sui_Duyun	Sui_Huanjiang	-0.00025	0.000166	-1.509	7750	7779	117403
Yoruba	Gelao	Sui_Duyun	Sui_Huanjiang	8.6e-05	0.000178	0.483	7880	7870	117806
Yoruba	Giarai	Sui_Duyun	Sui_Huanjiang	-0.000245	0.00017	-1.438	7750	7778	117403
Yoruba	Han_Chongqing	Sui_Duyun	Sui_Huanjiang	5e-06	0.000233	0.02	7872	7871	117806
Yoruba	Han_Fujian	Sui_Duyun	Sui_Huanjiang	-5e-06	0.000193	-0.027	7875	7876	117806
Yoruba	Han_Guangdong	Sui_Duyun	Sui_Huanjiang	-0.000161	0.00019	-0.852	7872	7891	117806
Yoruba	Han_Henan	Sui_Duyun	Sui_Huanjiang	8.7e-05	0.000193	0.449	7867	7857	117806
Yoruba	Han_Hubei	Sui_Duyun	Sui_Huanjiang	-0.000144	0.000194	-0.74	7869	7886	117806
Yoruba	Han_Jiangsu	Sui_Duyun	Sui_Huanjiang	0.00021	0.000191	1.096	7877	7852	117806
Yoruba	Han_Shandong	Sui_Duyun	Sui_Huanjiang	0.00018	0.000185	0.976	7875	7854	117806
Yoruba	Han_Shanghai	Sui_Duyun	Sui_Huanjiang	0.000247	0.000242	1.021	7888	7859	117806
Yoruba	Han_Shanxi	Sui_Duyun	Sui_Huanjiang	5.2e-05	0.000192	0.271	7856	7850	117806
Yoruba	Han_Sichuan	Sui_Duyun	Sui_Huanjiang	8.7e-05	0.000184	0.477	7874	7864	117806
Yoruba	Han_Wanwei	Sui_Duyun	Sui_Huanjiang	-0.000441	0.000209	-2.109	7849	7901	117917
Yoruba	Han_Zhejiang	Sui_Duyun	Sui_Huanjiang	0.000128	0.000191	0.668	7873	7858	117806
Yoruba	Hezhen	Sui_Duyun	Sui_Huanjiang	0.000129	0.000185	0.701	7840	7824	117917
Yoruba	Hmong	Sui_Duyun	Sui_Huanjiang	0.003154	0.000203	15.534	8109	7737	117805
Yoruba	Japanese.DG	Sui_Duyun	Sui_Huanjiang	0.000191	0.000214	0.893	7761	7739	116450
Yoruba	Jing_Shanxin	Sui_Duyun	Sui_Huanjiang	-0.000282	0.000195	-1.447	7858	7892	117917
Yoruba	Jing_Wanwei	Sui_Duyun	Sui_Huanjiang	-0.000175	0.00018	-0.973	7869	7889	117917
Yoruba	Jing_Wutou	Sui_Duyun	Sui_Huanjiang	-0.000177	0.000183	-0.965	7869	7890	117917
Yoruba	Kazakh_China	Sui_Duyun	Sui_Huanjiang	0.000203	0.00017	1.19	7735	7711	117806
Yoruba	KhoMu	Sui_Duyun	Sui_Huanjiang	-0.0002	0.000176	-1.131	7794	7817	117403
Yoruba	Kinh_Vietnam	Sui_Duyun	Sui_Huanjiang	-0.000279	0.000181	-1.545	7817	7850	117403
Yoruba	Korean.DG	Sui_Duyun	Sui_Huanjiang	0.00015	0.000238	0.628	7787	7769	116448
Yoruba	Kyrgyz_China	Sui_Duyun	Sui_Huanjiang	0.000154	0.00016	0.964	7721	7703	117806
Yoruba	LaChi	Sui_Duyun	Sui_Huanjiang	-0.000237	0.000194	-1.223	7836	7864	117403
Yoruba	Li	Sui_Duyun	Sui_Huanjiang	-0.000636	0.000205	-3.105	7845	7920	117805
Yoruba	Malay	Sui_Duyun	Sui_Huanjiang	-0.000218	0.000166	-1.313	7753	7779	117403
Yoruba	Mang	Sui_Duyun	Sui_Huanjiang	-0.000255	0.000194	-1.316	7793	7823	117403
Yoruba	Maonan	Sui_Duyun	Sui_Huanjiang	-0.000253	0.000183	-1.389	7873	7903	117806
Yoruba	Miao	Sui_Duyun	Sui_Huanjiang	0.000549	0.000187	2.935	7924	7859	117917
Yoruba	Miao_Huanjiang	Sui_Duyun	Sui_Huanjiang	0.003843	0.000214	17.922	8165	7712	117917
Yoruba	Mongola	Sui_Duyun	Sui_Huanjiang	0.000107	0.000185	0.577	7844	7832	117917
Yoruba	Mulam	Sui_Duyun	Sui_Huanjiang	-0.000354	0.000182	-1.943	7854	7895	117806
Yoruba	Muong	Sui_Duyun	Sui_Huanjiang	-0.000417	0.000179	-2.329	7819	7868	117403
Yoruba	Naxi	Sui_Duyun	Sui_Huanjiang	0.000209	0.000188	1.11	7854	7830	117917
Yoruba	Nung	Sui_Duyun	Sui_Huanjiang	-0.000299	0.000179	-1.663	7826	7861	117403
Yoruba	Oroqen	Sui_Duyun	Sui_Huanjiang	0.000207	0.000191	1.087	7852	7828	117917
Yoruba	PaThen	Sui_Duyun	Sui_Huanjiang	0.001319	0.000197	6.688	7936	7781	117403
Yoruba	Qiang_Danba	Sui_Duyun	Sui_Huanjiang	0.000282	0.000181	1.562	7865	7832	117806
Yoruba	Qiang_Daofu	Sui_Duyun	Sui_Huanjiang	0.000288	0.000182	1.584	7861	7827	117806
Yoruba	Salar	Sui_Duyun	Sui_Huanjiang	0.000193	0.00017	1.14	7797	7774	117806
Yoruba	She	Sui_Duyun	Sui_Huanjiang	0.000367	0.000186	1.977	7908	7865	117917
Yoruba	Sherpa	Sui_Duyun	Sui_Huanjiang	0.000237	0.000189	1.256	7818	7790	117806
Yoruba	Sila	Sui_Duyun	Sui_Huanjiang	0.000196	0.000191	1.027	7825	7802	117403
Yoruba	Sui_Dushan	Sui_Duyun	Sui_Huanjiang	-8.8e-05	0.000194	-0.453	7897	7907	117917
Yoruba	Sui_Libo	Sui_Duyun	Sui_Huanjiang	-5e-06	0.000188	-0.028	7891	7892	117917
Yoruba	Sui_Nandan	Sui_Duyun	Sui_Huanjiang	1.7e-05	0.000189	0.091	7897	7895	117917
Yoruba	Sui_Sandu	Sui_Duyun	Sui_Huanjiang	-8e-06	0.000182	-0.045	7892	7893	117917
Yoruba	Sui_Yizhou	Sui_Duyun	Sui_Huanjiang	4.1e-05	0.000187	0.22	7887	7882	117917
Yoruba	Tagalog	Sui_Duyun	Sui_Huanjiang	-0.000226	0.000197	-1.145	7775	7801	117403
Yoruba	Tay	Sui_Duyun	Sui_Huanjiang	-0.000211	0.000186	-1.138	7824	7849	117403
Yoruba	Thai.DG	Sui_Duyun	Sui_Huanjiang	-0.000234	0.000234	-0.999	7718	7746	116447
Yoruba	Tharu	Sui_Duyun	Sui_Huanjiang	0.000218	0.000169	1.29	7695	7669	117806
Yoruba	Tibetan_Chamdo	Sui_Duyun	Sui_Huanjiang	0.000376	0.000177	2.123	7842	7797	117806
Yoruba	Tibetan_Gangcha	Sui_Duyun	Sui_Huanjiang	0.000336	0.00017	1.983	7825	7785	117806
Yoruba	Tibetan_Gannan	Sui_Duyun	Sui_Huanjiang	4.6e-05	0.000198	0.233	7824	7819	117806
Yoruba	Tibetan_Lhasa	Sui_Duyun	Sui_Huanjiang	0.000428	0.000185	2.318	7842	7791	117806
Yoruba	Tibetan_Nagqu	Sui_Duyun	Sui_Huanjiang	0.000302	0.000193	1.566	7832	7796	117806
Yoruba	Tibetan_Shannan	Sui_Duyun	Sui_Huanjiang	0.000441	0.000179	2.466	7832	7780	117806
Yoruba	Tibetan_Shigatse	Sui_Duyun	Sui_Huanjiang	0.000478	0.000183	2.612	7830	7773	117806
Yoruba	Tibetan_Xinlong	Sui_Duyun	Sui_Huanjiang	0.000212	0.000177	1.194	7857	7832	117806
Yoruba	Tibetan_Xunhua	Sui_Duyun	Sui_Huanjiang	0.000247	0.000207	1.19	7818	7789	117806
Yoruba	Tibetan_Yajiang	Sui_Duyun	Sui_Huanjiang	0.000337	0.000183	1.84	7845	7805	117806
Yoruba	Tibetan_Yunnan	Sui_Duyun	Sui_Huanjiang	0.000226	0.000206	1.096	7846	7820	117806
Yoruba	Tu	Sui_Duyun	Sui_Huanjiang	0.000162	0.000171	0.946	7830	7811	117917
Yoruba	Tujia	Sui_Duyun	Sui_Huanjiang	0.000138	0.000184	0.75	7887	7871	117917
Yoruba	Uyghur.DG	Sui_Duyun	Sui_Huanjiang	0.000129	0.000172	0.749	7644	7629	117917
Yoruba	Vietnam_Lahu	Sui_Duyun	Sui_Huanjiang	-3e-06	0.000177	-0.018	7816	7816	117403
Yoruba	Visayan	Sui_Duyun	Sui_Huanjiang	-0.00018	0.000202	-0.892	7783	7804	117403
Yoruba	Xibo	Sui_Duyun	Sui_Huanjiang	3.6e-05	0.000187	0.194	7837	7832	117917
Yoruba	Yi	Sui_Duyun	Sui_Huanjiang	0.000308	0.000184	1.676	7862	7825	117917
Yoruba	Yugur	Sui_Duyun	Sui_Huanjiang	0.000173	0.000179	0.967	7848	7828	117806
Yoruba	Zhuang	Sui_Duyun	Sui_Huanjiang	-0.000238	0.000175	-1.361	7865	7893	117806
Yoruba	Ami	Sui_Duyun	Sui_Libo	0.000229	0.000187	1.224	7902	7875	117917
Yoruba	Atayal	Sui_Duyun	Sui_Libo	0.000255	0.000197	1.29	7897	7867	117917
Yoruba	Bahun	Sui_Duyun	Sui_Libo	0.000217	0.000169	1.283	7571	7546	117806
Yoruba	Bonan	Sui_Duyun	Sui_Libo	-1.3e-05	0.000172	-0.075	7812	7813	117806
Yoruba	BoY	Sui_Duyun	Sui_Libo	-1.4e-05	0.000186	-0.078	7835	7837	117403
Yoruba	Cham	Sui_Duyun	Sui_Libo	0.000184	0.000168	1.097	7778	7756	117403
Yoruba	China_Lahu	Sui_Duyun	Sui_Libo	0.000133	0.000181	0.737	7860	7845	117917
Yoruba	CoLao	Sui_Duyun	Sui_Libo	7.5e-05	0.000187	0.403	7846	7837	117403
Yoruba	Dai	Sui_Duyun	Sui_Libo	0.000163	0.000178	0.918	7885	7866	117917
Yoruba	Dao	Sui_Duyun	Sui_Libo	0.00022	0.000177	1.241	7855	7829	117403
Yoruba	Daur	Sui_Duyun	Sui_Libo	-6.6e-05	0.000175	-0.376	7814	7821	117917
Yoruba	Dong_Guizhou	Sui_Duyun	Sui_Libo	0.000197	0.00017	1.16	7888	7865	117806
Yoruba	Dong_Hunan	Sui_Duyun	Sui_Libo	0.000266	0.000181	1.465	7894	7863	117806
Yoruba	Dongxiang	Sui_Duyun	Sui_Libo	0.000101	0.000169	0.597	7802	7790	117806
Yoruba	Ede	Sui_Duyun	Sui_Libo	0.00027	0.000166	1.622	7777	7745	117403
Yoruba	Gelao	Sui_Duyun	Sui_Libo	0.000245	0.000181	1.354	7881	7853	117806
Yoruba	Giarai	Sui_Duyun	Sui_Libo	0.0003	0.000173	1.734	7778	7743	117403
Yoruba	Han_Chongqing	Sui_Duyun	Sui_Libo	0.000113	0.000201	0.559	7871	7858	117806
Yoruba	Han_Fujian	Sui_Duyun	Sui_Libo	0.000147	0.000183	0.801	7877	7860	117806
Yoruba	Han_Guangdong	Sui_Duyun	Sui_Libo	0.00014	0.000183	0.763	7884	7867	117806
Yoruba	Han_Henan	Sui_Duyun	Sui_Libo	6.5e-05	0.00019	0.344	7858	7850	117806
Yoruba	Han_Hubei	Sui_Duyun	Sui_Libo	0.00022	0.000191	1.15	7884	7858	117806
Yoruba	Han_Jiangsu	Sui_Duyun	Sui_Libo	0.000293	0.000183	1.599	7874	7840	117806
Yoruba	Han_Shandong	Sui_Duyun	Sui_Libo	7.1e-05	0.000176	0.4	7860	7852	117806
Yoruba	Han_Shanghai	Sui_Duyun	Sui_Libo	0.000193	0.000216	0.891	7877	7854	117806
Yoruba	Han_Shanxi	Sui_Duyun	Sui_Libo	-0.000101	0.00018	-0.562	7838	7850	117806
Yoruba	Han_Sichuan	Sui_Duyun	Sui_Libo	0.000149	0.000179	0.829	7871	7853	117806
Yoruba	Han_Wanwei	Sui_Duyun	Sui_Libo	0.0001	0.000206	0.485	7877	7865	117917
Yoruba	Han_Zhejiang	Sui_Duyun	Sui_Libo	0.000133	0.000184	0.721	7866	7850	117806
Yoruba	Hezhen	Sui_Duyun	Sui_Libo	-3e-05	0.000175	-0.173	7821	7824	117917
Yoruba	Hmong	Sui_Duyun	Sui_Libo	-0.000169	0.000185	-0.913	7882	7902	117805
Yoruba	Japanese.DG	Sui_Duyun	Sui_Libo	7.5e-05	0.000199	0.378	7745	7736	116450
Yoruba	Jing_Shanxin	Sui_Duyun	Sui_Libo	9.8e-05	0.000192	0.509	7878	7867	117917
Yoruba	Jing_Wanwei	Sui_Duyun	Sui_Libo	0.000198	0.000172	1.15	7886	7863	117917
Yoruba	Jing_Wutou	Sui_Duyun	Sui_Libo	0.000134	0.000176	0.765	7882	7867	117917
Yoruba	Kazakh_China	Sui_Duyun	Sui_Libo	6e-06	0.000167	0.035	7714	7713	117806
Yoruba	KhoMu	Sui_Duyun	Sui_Libo	0.000155	0.00017	0.912	7809	7791	117403
Yoruba	Kinh_Vietnam	Sui_Duyun	Sui_Libo	0.000176	0.000176	0.998	7839	7819	117403
Yoruba	Korean.DG	Sui_Duyun	Sui_Libo	-7e-06	0.000217	-0.032	7768	7769	116448
Yoruba	Kyrgyz_China	Sui_Duyun	Sui_Libo	-2e-06	0.000156	-0.014	7704	7705	117806
Yoruba	LaChi	Sui_Duyun	Sui_Libo	0.000298	0.000178	1.673	7864	7829	117403
Yoruba	Li	Sui_Duyun	Sui_Libo	0.000164	0.000199	0.823	7889	7870	117805
Yoruba	Malay	Sui_Duyun	Sui_Libo	0.000165	0.00017	0.97	7771	7751	117403
Yoruba	Mang	Sui_Duyun	Sui_Libo	0.000222	0.000196	1.136	7817	7791	117403
Yoruba	Maonan	Sui_Duyun	Sui_Libo	0.000222	0.000178	1.248	7897	7871	117806
Yoruba	Miao	Sui_Duyun	Sui_Libo	-5e-05	0.000177	-0.282	7876	7882	117917
Yoruba	Miao_Huanjiang	Sui_Duyun	Sui_Libo	-0.000172	0.000196	-0.88	7893	7913	117917
Yoruba	Mongola	Sui_Duyun	Sui_Libo	6.4e-05	0.00018	0.355	7834	7826	117917
Yoruba	Mulam	Sui_Duyun	Sui_Libo	0.00014	0.000172	0.812	7880	7863	117806
Yoruba	Muong	Sui_Duyun	Sui_Libo	0.000277	0.00017	1.628	7857	7824	117403
Yoruba	Naxi	Sui_Duyun	Sui_Libo	-1.4e-05	0.000178	-0.079	7831	7833	117917
Yoruba	Nung	Sui_Duyun	Sui_Libo	0.000326	0.000174	1.872	7859	7820	117403
Yoruba	Oroqen	Sui_Duyun	Sui_Libo	9.3e-05	0.00018	0.516	7837	7826	117917
Yoruba	PaThen	Sui_Duyun	Sui_Libo	5.6e-05	0.000185	0.3	7845	7838	117403
Yoruba	Qiang_Danba	Sui_Duyun	Sui_Libo	0.00011	0.00018	0.609	7846	7833	117806
Yoruba	Qiang_Daofu	Sui_Duyun	Sui_Libo	3.4e-05	0.000173	0.196	7835	7831	117806
Yoruba	Salar	Sui_Duyun	Sui_Libo	0.000129	0.000172	0.749	7785	7770	117806
Yoruba	She	Sui_Duyun	Sui_Libo	0.00018	0.000183	0.983	7888	7867	117917
Yoruba	Sherpa	Sui_Duyun	Sui_Libo	0.000216	0.00019	1.139	7807	7782	117806
Yoruba	Sila	Sui_Duyun	Sui_Libo	0.000209	0.000178	1.176	7817	7792	117403
Yoruba	Sui_Dushan	Sui_Duyun	Sui_Libo	0.000252	0.000195	1.296	7911	7882	117917
Yoruba	Sui_Huanjiang	Sui_Duyun	Sui_Libo	-2.5e-05	0.000187	-0.135	7891	7894	117917
Yoruba	Sui_Nandan	Sui_Duyun	Sui_Libo	0.000285	0.000187	1.524	7907	7874	117917
Yoruba	Sui_Sandu	Sui_Duyun	Sui_Libo	0.00038	0.000179	2.118	7910	7865	117917
Yoruba	Sui_Yizhou	Sui_Duyun	Sui_Libo	0.000241	0.000184	1.308	7891	7863	117917
Yoruba	Tagalog	Sui_Duyun	Sui_Libo	0.000121	0.00018	0.672	7789	7775	117403
Yoruba	Tay	Sui_Duyun	Sui_Libo	0.000284	0.000178	1.596	7847	7814	117403
Yoruba	Thai.DG	Sui_Duyun	Sui_Libo	0.000177	0.000214	0.825	7733	7713	116447
Yoruba	Tharu	Sui_Duyun	Sui_Libo	8.4e-05	0.000163	0.515	7676	7666	117806
Yoruba	Tibetan_Chamdo	Sui_Duyun	Sui_Libo	4e-06	0.000173	0.021	7809	7809	117806
Yoruba	Tibetan_Gangcha	Sui_Duyun	Sui_Libo	8.2e-05	0.000165	0.496	7799	7789	117806
Yoruba	Tibetan_Gannan	Sui_Duyun	Sui_Libo	5.1e-05	0.000188	0.272	7816	7810	117806
Yoruba	Tibetan_Lhasa	Sui_Duyun	Sui_Libo	0.000106	0.000181	0.587	7814	7801	117806
Yoruba	Tibetan_Nagqu	Sui_Duyun	Sui_Libo	0.000122	0.000179	0.684	7812	7797	117806
Yoruba	Tibetan_Shannan	Sui_Duyun	Sui_Libo	0.000242	0.000173	1.396	7811	7782	117806
Yoruba	Tibetan_Shigatse	Sui_Duyun	Sui_Libo	3e-05	0.000169	0.175	7792	7789	117806
Yoruba	Tibetan_Xinlong	Sui_Duyun	Sui_Libo	3.1e-05	0.000175	0.176	7837	7834	117806
Yoruba	Tibetan_Xunhua	Sui_Duyun	Sui_Libo	0.000221	0.000195	1.136	7807	7781	117806
Yoruba	Tibetan_Yajiang	Sui_Duyun	Sui_Libo	0.000111	0.000173	0.643	7822	7809	117806
Yoruba	Tibetan_Yunnan	Sui_Duyun	Sui_Libo	0.000122	0.000192	0.637	7832	7818	117806
Yoruba	Tu	Sui_Duyun	Sui_Libo	3.1e-05	0.000169	0.184	7814	7810	117917
Yoruba	Tujia	Sui_Duyun	Sui_Libo	6.8e-05	0.000179	0.379	7876	7868	117917
Yoruba	Uyghur.DG	Sui_Duyun	Sui_Libo	7e-06	0.000177	0.037	7630	7629	117917
Yoruba	Vietnam_Lahu	Sui_Duyun	Sui_Libo	0.000153	0.00018	0.854	7818	7800	117403
Yoruba	Visayan	Sui_Duyun	Sui_Libo	0.000408	0.000198	2.055	7814	7766	117403
Yoruba	Xibo	Sui_Duyun	Sui_Libo	-2.4e-05	0.000185	-0.132	7825	7828	117917
Yoruba	Yi	Sui_Duyun	Sui_Libo	0.000213	0.000173	1.233	7848	7823	117917
Yoruba	Yugur	Sui_Duyun	Sui_Libo	0.000114	0.000167	0.685	7835	7822	117806
Yoruba	Zhuang	Sui_Duyun	Sui_Libo	0.000209	0.000171	1.225	7886	7861	117806
Yoruba	Ami	Sui_Duyun	Sui_Nandan	0.000476	0.000184	2.585	7931	7875	117917
Yoruba	Atayal	Sui_Duyun	Sui_Nandan	0.000426	0.000191	2.232	7921	7871	117917
Yoruba	Bahun	Sui_Duyun	Sui_Nandan	7.9e-05	0.000165	0.478	7576	7567	117806
Yoruba	Bonan	Sui_Duyun	Sui_Nandan	0.00021	0.000176	1.192	7839	7814	117806
Yoruba	BoY	Sui_Duyun	Sui_Nandan	0.000174	0.000186	0.94	7860	7839	117403
Yoruba	Cham	Sui_Duyun	Sui_Nandan	0.000232	0.000165	1.406	7794	7767	117403
Yoruba	China_Lahu	Sui_Duyun	Sui_Nandan	0.000208	0.000181	1.148	7879	7855	117917
Yoruba	CoLao	Sui_Duyun	Sui_Nandan	0.000103	0.000184	0.56	7862	7850	117403
Yoruba	Dai	Sui_Duyun	Sui_Nandan	0.000261	0.000176	1.484	7904	7873	117917
Yoruba	Dao	Sui_Duyun	Sui_Nandan	0.000305	0.000172	1.773	7874	7838	117403
Yoruba	Daur	Sui_Duyun	Sui_Nandan	4.6e-05	0.000174	0.262	7835	7830	117917
Yoruba	Dong_Guizhou	Sui_Duyun	Sui_Nandan	0.000253	0.000173	1.458	7904	7874	117806
Yoruba	Dong_Hunan	Sui_Duyun	Sui_Nandan	0.000216	0.00018	1.204	7904	7879	117806
Yoruba	Dongxiang	Sui_Duyun	Sui_Nandan	0.000284	0.000171	1.658	7829	7795	117806
Yoruba	Ede	Sui_Duyun	Sui_Nandan	0.000222	0.00017	1.306	7787	7761	117403
Yoruba	Gelao	Sui_Duyun	Sui_Nandan	0.000257	0.000179	1.434	7896	7865	117806
Yoruba	Giarai	Sui_Duyun	Sui_Nandan	0.000179	0.000168	1.069	7784	7763	117403
Yoruba	Han_Chongqing	Sui_Duyun	Sui_Nandan	0.000364	0.0002	1.825	7901	7858	117806
Yoruba	Han_Fujian	Sui_Duyun	Sui_Nandan	0.0002	0.000176	1.139	7894	7871	117806
Yoruba	Han_Guangdong	Sui_Duyun	Sui_Nandan	0.000378	0.000176	2.149	7912	7867	117806
Yoruba	Han_Henan	Sui_Duyun	Sui_Nandan	0.000207	0.000187	1.107	7882	7857	117806
Yoruba	Han_Hubei	Sui_Duyun	Sui_Nandan	0.000212	0.000183	1.159	7897	7872	117806
Yoruba	Han_Jiangsu	Sui_Duyun	Sui_Nandan	0.000448	0.000182	2.469	7897	7844	117806
Yoruba	Han_Shandong	Sui_Duyun	Sui_Nandan	0.000241	0.000172	1.403	7884	7856	117806
Yoruba	Han_Shanghai	Sui_Duyun	Sui_Nandan	0.00044	0.000219	2.01	7906	7854	117806
Yoruba	Han_Shanxi	Sui_Duyun	Sui_Nandan	0.000152	0.000181	0.842	7868	7850	117806
Yoruba	Han_Sichuan	Sui_Duyun	Sui_Nandan	0.000277	0.000175	1.578	7892	7859	117806
Yoruba	Han_Wanwei	Sui_Duyun	Sui_Nandan	0.000284	0.000201	1.414	7900	7867	117917
Yoruba	Han_Zhejiang	Sui_Duyun	Sui_Nandan	0.000422	0.000184	2.288	7899	7849	117806
Yoruba	Hezhen	Sui_Duyun	Sui_Nandan	6.3e-05	0.000174	0.364	7840	7833	117917
Yoruba	Hmong	Sui_Duyun	Sui_Nandan	-0.000399	0.000185	-2.159	7879	7926	117805
Yoruba	Japanese.DG	Sui_Duyun	Sui_Nandan	0.000211	0.000194	1.091	7766	7742	116450
Yoruba	Jing_Shanxin	Sui_Duyun	Sui_Nandan	0.000207	0.000188	1.103	7897	7872	117917
Yoruba	Jing_Wanwei	Sui_Duyun	Sui_Nandan	0.000287	0.000167	1.724	7905	7871	117917
Yoruba	Jing_Wutou	Sui_Duyun	Sui_Nandan	0.000332	0.000172	1.932	7908	7869	117917
Yoruba	Kazakh_China	Sui_Duyun	Sui_Nandan	9.8e-05	0.000167	0.585	7734	7722	117806
Yoruba	KhoMu	Sui_Duyun	Sui_Nandan	0.00018	0.000168	1.075	7825	7804	117403
Yoruba	Kinh_Vietnam	Sui_Duyun	Sui_Nandan	0.000327	0.000171	1.916	7863	7825	117403
Yoruba	Korean.DG	Sui_Duyun	Sui_Nandan	0.000136	0.000207	0.659	7792	7776	116448
Yoruba	Kyrgyz_China	Sui_Duyun	Sui_Nandan	9.4e-05	0.000158	0.591	7724	7713	117806
Yoruba	LaChi	Sui_Duyun	Sui_Nandan	0.00034	0.000189	1.797	7881	7841	117403
Yoruba	Li	Sui_Duyun	Sui_Nandan	0.000205	0.000199	1.027	7905	7881	117805
Yoruba	Malay	Sui_Duyun	Sui_Nandan	0.000148	0.000167	0.89	7782	7765	117403
Yoruba	Mang	Sui_Duyun	Sui_Nandan	0.000228	0.000179	1.275	7832	7805	117403
Yoruba	Maonan	Sui_Duyun	Sui_Nandan	0.00026	0.000172	1.511	7912	7881	117806
Yoruba	Miao	Sui_Duyun	Sui_Nandan	0.000223	0.000176	1.271	7908	7882	117917
Yoruba	Miao_Huanjiang	Sui_Duyun	Sui_Nandan	-0.00016	0.000184	-0.867	7906	7924	117917
Yoruba	Mongola	Sui_Duyun	Sui_Nandan	0.000253	0.000179	1.417	7859	7829	117917
Yoruba	Mulam	Sui_Duyun	Sui_Nandan	0.00022	0.000166	1.324	7898	7872	117806
Yoruba	Muong	Sui_Duyun	Sui_Nandan	0.000148	0.000173	0.86	7862	7844	117403
Yoruba	Naxi	Sui_Duyun	Sui_Nandan	0.00015	0.000181	0.828	7855	7837	117917
Yoruba	Nung	Sui_Duyun	Sui_Nandan	0.000256	0.00017	1.508	7867	7837	117403
Yoruba	Oroqen	Sui_Duyun	Sui_Nandan	0.00027	0.000177	1.522	7862	7830	117917
Yoruba	PaThen	Sui_Duyun	Sui_Nandan	-2.2e-05	0.000185	-0.118	7852	7855	117403
Yoruba	Qiang_Danba	Sui_Duyun	Sui_Nandan	0.000253	0.000179	1.417	7869	7839	117806
Yoruba	Qiang_Daofu	Sui_Duyun	Sui_Nandan	0.000217	0.000175	1.243	7862	7836	117806
Yoruba	Salar	Sui_Duyun	Sui_Nandan	0.000237	0.000167	1.415	7806	7778	117806
Yoruba	She	Sui_Duyun	Sui_Nandan	0.000292	0.000174	1.678	7910	7875	117917
Yoruba	Sherpa	Sui_Duyun	Sui_Nandan	0.000166	0.000175	0.95	7819	7799	117806
Yoruba	Sila	Sui_Duyun	Sui_Nandan	0.000288	0.000184	1.566	7836	7802	117403
Yoruba	Sui_Dushan	Sui_Duyun	Sui_Nandan	0.000156	0.00019	0.82	7918	7900	117917
Yoruba	Sui_Huanjiang	Sui_Duyun	Sui_Nandan	-0.000158	0.000184	-0.858	7897	7916	117917
Yoruba	Sui_Libo	Sui_Duyun	Sui_Nandan	0.00013	0.000184	0.705	7907	7892	117917
Yoruba	Sui_Sandu	Sui_Duyun	Sui_Nandan	0.000197	0.00018	1.095	7910	7887	117917
Yoruba	Sui_Yizhou	Sui_Duyun	Sui_Nandan	0.000282	0.00018	1.569	7907	7874	117917
Yoruba	Tagalog	Sui_Duyun	Sui_Nandan	0.000217	0.000171	1.267	7809	7784	117403
Yoruba	Tay	Sui_Duyun	Sui_Nandan	0.000472	0.000175	2.688	7875	7819	117403
Yoruba	Thai.DG	Sui_Duyun	Sui_Nandan	0.000156	0.000225	0.692	7748	7730	116447
Yoruba	Tharu	Sui_Duyun	Sui_Nandan	0.000161	0.000167	0.965	7695	7676	117806
Yoruba	Tibetan_Chamdo	Sui_Duyun	Sui_Nandan	0.000219	0.00017	1.294	7838	7812	117806
Yoruba	Tibetan_Gangcha	Sui_Duyun	Sui_Nandan	0.000174	0.000164	1.061	7820	7799	117806
Yoruba	Tibetan_Gannan	Sui_Duyun	Sui_Nandan	0.000178	0.000183	0.972	7840	7819	117806
Yoruba	Tibetan_Lhasa	Sui_Duyun	Sui_Nandan	0.000342	0.000185	1.854	7842	7802	117806
Yoruba	Tibetan_Nagqu	Sui_Duyun	Sui_Nandan	0.000265	0.000179	1.482	7835	7804	117806
Yoruba	Tibetan_Shannan	Sui_Duyun	Sui_Nandan	0.000377	0.000176	2.14	7833	7789	117806
Yoruba	Tibetan_Shigatse	Sui_Duyun	Sui_Nandan	0.00036	0.000178	2.019	7828	7786	117806
Yoruba	Tibetan_Xinlong	Sui_Duyun	Sui_Nandan	0.00026	0.000169	1.535	7866	7836	117806
Yoruba	Tibetan_Xunhua	Sui_Duyun	Sui_Nandan	0.000381	0.000198	1.924	7833	7788	117806
Yoruba	Tibetan_Yajiang	Sui_Duyun	Sui_Nandan	0.000332	0.000175	1.898	7850	7811	117806
Yoruba	Tibetan_Yunnan	Sui_Duyun	Sui_Nandan	0.000271	0.0002	1.356	7856	7824	117806
Yoruba	Tu	Sui_Duyun	Sui_Nandan	0.000225	0.000171	1.317	7841	7814	117917
Yoruba	Tujia	Sui_Duyun	Sui_Nandan	0.000338	0.00017	1.994	7906	7866	117917
Yoruba	Uyghur.DG	Sui_Duyun	Sui_Nandan	0.000178	0.000173	1.028	7654	7633	117917
Yoruba	Vietnam_Lahu	Sui_Duyun	Sui_Nandan	0.000235	0.000175	1.346	7838	7810	117403
Yoruba	Visayan	Sui_Duyun	Sui_Nandan	0.000334	0.000194	1.725	7825	7786	117403
Yoruba	Xibo	Sui_Duyun	Sui_Nandan	5.6e-05	0.00018	0.312	7843	7837	117917
Yoruba	Yi	Sui_Duyun	Sui_Nandan	0.000371	0.000176	2.111	7872	7828	117917
Yoruba	Yugur	Sui_Duyun	Sui_Nandan	0.000224	0.000169	1.329	7857	7831	117806
Yoruba	Zhuang	Sui_Duyun	Sui_Nandan	0.000268	0.000166	1.616	7903	7872	117806
Yoruba	Ami	Sui_Duyun	Sui_Sandu	0.000205	0.00018	1.137	7899	7874	117917
Yoruba	Atayal	Sui_Duyun	Sui_Sandu	0.000306	0.000192	1.594	7899	7863	117917
Yoruba	Bahun	Sui_Duyun	Sui_Sandu	0.000161	0.000162	0.995	7568	7549	117806
Yoruba	Bonan	Sui_Duyun	Sui_Sandu	0.000118	0.000168	0.7	7818	7804	117806
Yoruba	BoY	Sui_Duyun	Sui_Sandu	0.000149	0.000176	0.845	7844	7826	117403
Yoruba	Cham	Sui_Duyun	Sui_Sandu	0.000172	0.00016	1.079	7775	7755	117403
Yoruba	China_Lahu	Sui_Duyun	Sui_Sandu	5.4e-05	0.000172	0.315	7855	7849	117917
Yoruba	CoLao	Sui_Duyun	Sui_Sandu	0.000112	0.000172	0.65	7847	7834	117403
Yoruba	Dai	Sui_Duyun	Sui_Sandu	0.000207	0.000174	1.189	7886	7861	117917
Yoruba	Dao	Sui_Duyun	Sui_Sandu	0.00026	0.000171	1.523	7857	7826	117403
Yoruba	Daur	Sui_Duyun	Sui_Sandu	8e-06	0.000171	0.044	7818	7817	117917
Yoruba	Dong_Guizhou	Sui_Duyun	Sui_Sandu	0.000234	0.000166	1.404	7888	7861	117806
Yoruba	Dong_Hunan	Sui_Duyun	Sui_Sandu	0.000228	0.000176	1.3	7890	7863	117806
Yoruba	Dongxiang	Sui_Duyun	Sui_Sandu	0.000208	0.000159	1.304	7808	7784	117806
Yoruba	Ede	Sui_Duyun	Sui_Sandu	0.000206	0.000159	1.292	7771	7747	117403
Yoruba	Gelao	Sui_Duyun	Sui_Sandu	0.00022	0.000172	1.278	7878	7853	117806
Yoruba	Giarai	Sui_Duyun	Sui_Sandu	0.000253	0.000165	1.53	7773	7743	117403
Yoruba	Han_Chongqing	Sui_Duyun	Sui_Sandu	0.000186	0.000195	0.956	7874	7852	117806
Yoruba	Han_Fujian	Sui_Duyun	Sui_Sandu	0.000115	0.000174	0.659	7874	7861	117806
Yoruba	Han_Guangdong	Sui_Duyun	Sui_Sandu	0.000341	0.000171	1.992	7896	7856	117806
Yoruba	Han_Henan	Sui_Duyun	Sui_Sandu	0.000186	0.000175	1.067	7865	7843	117806
Yoruba	Han_Hubei	Sui_Duyun	Sui_Sandu	-3.3e-05	0.00018	-0.185	7866	7870	117806
Yoruba	Han_Jiangsu	Sui_Duyun	Sui_Sandu	0.00029	0.000171	1.692	7873	7839	117806
Yoruba	Han_Shandong	Sui_Duyun	Sui_Sandu	0.000166	0.000174	0.953	7865	7846	117806
Yoruba	Han_Shanghai	Sui_Duyun	Sui_Sandu	0.000335	0.000217	1.545	7885	7846	117806
Yoruba	Han_Shanxi	Sui_Duyun	Sui_Sandu	-6.5e-05	0.000175	-0.374	7839	7847	117806
Yoruba	Han_Sichuan	Sui_Duyun	Sui_Sandu	0.000112	0.000167	0.67	7867	7854	117806
Yoruba	Han_Wanwei	Sui_Duyun	Sui_Sandu	0.000229	0.000194	1.179	7882	7855	117917
Yoruba	Han_Zhejiang	Sui_Duyun	Sui_Sandu	0.00027	0.000176	1.532	7873	7841	117806
Yoruba	Hezhen	Sui_Duyun	Sui_Sandu	-2.1e-05	0.000168	-0.128	7819	7822	117917
Yoruba	Hmong	Sui_Duyun	Sui_Sandu	-0.000246	0.000178	-1.383	7875	7904	117805
Yoruba	Japanese.DG	Sui_Duyun	Sui_Sandu	0.000164	0.00018	0.915	7750	7731	116450
Yoruba	Jing_Shanxin	Sui_Duyun	Sui_Sandu	-1.4e-05	0.000185	-0.077	7868	7870	117917
Yoruba	Jing_Wanwei	Sui_Duyun	Sui_Sandu	0.000179	0.000166	1.081	7883	7862	117917
Yoruba	Jing_Wutou	Sui_Duyun	Sui_Sandu	0.000215	0.000169	1.278	7886	7861	117917
Yoruba	Kazakh_China	Sui_Duyun	Sui_Sandu	1.2e-05	0.000157	0.075	7713	7711	117806
Yoruba	KhoMu	Sui_Duyun	Sui_Sandu	9.5e-05	0.000163	0.586	7804	7793	117403
Yoruba	Kinh_Vietnam	Sui_Duyun	Sui_Sandu	0.000157	0.000172	0.911	7836	7818	117403
Yoruba	Korean.DG	Sui_Duyun	Sui_Sandu	0.000195	0.000214	0.912	7781	7759	116448
Yoruba	Kyrgyz_China	Sui_Duyun	Sui_Sandu	4.8e-05	0.000152	0.317	7705	7699	117806
Yoruba	LaChi	Sui_Duyun	Sui_Sandu	0.000194	0.000181	1.068	7856	7834	117403
Yoruba	Li	Sui_Duyun	Sui_Sandu	0.000106	0.000193	0.549	7885	7872	117805
Yoruba	Malay	Sui_Duyun	Sui_Sandu	8.2e-05	0.000164	0.498	7764	7755	117403
Yoruba	Mang	Sui_Duyun	Sui_Sandu	-1.6e-05	0.000175	-0.092	7800	7802	117403
Yoruba	Maonan	Sui_Duyun	Sui_Sandu	0.000269	0.000166	1.621	7898	7866	117806
Yoruba	Miao	Sui_Duyun	Sui_Sandu	-2.6e-05	0.000172	-0.151	7877	7880	117917
Yoruba	Miao_Huanjiang	Sui_Duyun	Sui_Sandu	-0.000118	0.000183	-0.644	7893	7907	117917
Yoruba	Mongola	Sui_Duyun	Sui_Sandu	0.000224	0.00017	1.319	7843	7817	117917
Yoruba	Mulam	Sui_Duyun	Sui_Sandu	0.000216	0.000165	1.31	7882	7857	117806
Yoruba	Muong	Sui_Duyun	Sui_Sandu	0.000199	0.000165	1.208	7850	7826	117403
Yoruba	Naxi	Sui_Duyun	Sui_Sandu	0.000109	0.000174	0.629	7838	7825	117917
Yoruba	Nung	Sui_Duyun	Sui_Sandu	0.000228	0.000163	1.397	7850	7824	117403
Yoruba	Oroqen	Sui_Duyun	Sui_Sandu	0.000158	0.00017	0.926	7840	7821	117917
Yoruba	PaThen	Sui_Duyun	Sui_Sandu	4.7e-05	0.000177	0.264	7843	7837	117403
Yoruba	Qiang_Danba	Sui_Duyun	Sui_Sandu	0.000126	0.000172	0.733	7846	7831	117806
Yoruba	Qiang_Daofu	Sui_Duyun	Sui_Sandu	8e-05	0.000159	0.503	7837	7828	117806
Yoruba	Salar	Sui_Duyun	Sui_Sandu	7.7e-05	0.000158	0.485	7780	7771	117806
Yoruba	She	Sui_Duyun	Sui_Sandu	0.000154	0.000172	0.897	7885	7867	117917
Yoruba	Sherpa	Sui_Duyun	Sui_Sandu	-1.3e-05	0.000179	-0.07	7790	7791	117806
Yoruba	Sila	Sui_Duyun	Sui_Sandu	0.000191	0.000177	1.079	7814	7792	117403
Yoruba	Sui_Dushan	Sui_Duyun	Sui_Sandu	0.00021	0.000183	1.146	7906	7882	117917
Yoruba	Sui_Huanjiang	Sui_Duyun	Sui_Sandu	-2.6e-05	0.000178	-0.145	7892	7895	117917
Yoruba	Sui_Libo	Sui_Duyun	Sui_Sandu	0.000382	0.000177	2.158	7910	7865	117917
Yoruba	Sui_Nandan	Sui_Duyun	Sui_Sandu	0.000355	0.000177	2.001	7910	7868	117917
Yoruba	Sui_Yizhou	Sui_Duyun	Sui_Sandu	0.000178	0.000169	1.055	7886	7865	117917
Yoruba	Tagalog	Sui_Duyun	Sui_Sandu	8.3e-05	0.000168	0.493	7785	7775	117403
Yoruba	Tay	Sui_Duyun	Sui_Sandu	0.000218	0.00017	1.287	7843	7818	117403
Yoruba	Thai.DG	Sui_Duyun	Sui_Sandu	0.000148	0.000204	0.724	7730	7713	116447
Yoruba	Tharu	Sui_Duyun	Sui_Sandu	6.9e-05	0.00015	0.461	7675	7667	117806
Yoruba	Tibetan_Chamdo	Sui_Duyun	Sui_Sandu	0.0001	0.000163	0.612	7815	7803	117806
Yoruba	Tibetan_Gangcha	Sui_Duyun	Sui_Sandu	0.000132	0.000157	0.839	7802	7786	117806
Yoruba	Tibetan_Gannan	Sui_Duyun	Sui_Sandu	9.8e-05	0.000175	0.562	7818	7806	117806
Yoruba	Tibetan_Lhasa	Sui_Duyun	Sui_Sandu	0.000145	0.000167	0.87	7815	7798	117806
Yoruba	Tibetan_Nagqu	Sui_Duyun	Sui_Sandu	9.5e-05	0.000166	0.57	7809	7798	117806
Yoruba	Tibetan_Shannan	Sui_Duyun	Sui_Sandu	0.000203	0.000168	1.208	7806	7782	117806
Yoruba	Tibetan_Shigatse	Sui_Duyun	Sui_Sandu	0.000128	0.000166	0.769	7798	7782	117806
Yoruba	Tibetan_Xinlong	Sui_Duyun	Sui_Sandu	0.00012	0.000163	0.735	7842	7828	117806
Yoruba	Tibetan_Xunhua	Sui_Duyun	Sui_Sandu	0.00015	0.000184	0.813	7802	7784	117806
Yoruba	Tibetan_Yajiang	Sui_Duyun	Sui_Sandu	0.000244	0.000164	1.487	7829	7801	117806
Yoruba	Tibetan_Yunnan	Sui_Duyun	Sui_Sandu	8.1e-05	0.000196	0.417	7830	7820	117806
Yoruba	Tu	Sui_Duyun	Sui_Sandu	3.9e-05	0.000165	0.237	7815	7810	117917
Yoruba	Tujia	Sui_Duyun	Sui_Sandu	7.3e-05	0.000169	0.432	7875	7866	117917
Yoruba	Uyghur.DG	Sui_Duyun	Sui_Sandu	0.000216	0.000154	1.397	7642	7617	117917
Yoruba	Vietnam_Lahu	Sui_Duyun	Sui_Sandu	0.000138	0.000174	0.797	7816	7800	117403
Yoruba	Visayan	Sui_Duyun	Sui_Sandu	0.000178	0.000181	0.98	7799	7778	117403
Yoruba	Xibo	Sui_Duyun	Sui_Sandu	-7.2e-05	0.000172	-0.42	7820	7829	117917
Yoruba	Yi	Sui_Duyun	Sui_Sandu	9.3e-05	0.00017	0.545	7839	7829	117917
Yoruba	Yugur	Sui_Duyun	Sui_Sandu	0.000107	0.00016	0.67	7834	7821	117806
Yoruba	Zhuang	Sui_Duyun	Sui_Sandu	0.000183	0.000163	1.125	7883	7861	117806
Yoruba	Ami	Sui_Duyun	Sui_Yizhou	2.3e-05	0.000192	0.119	7924	7921	117917
Yoruba	Atayal	Sui_Duyun	Sui_Yizhou	0.000141	0.000196	0.721	7925	7908	117917
Yoruba	Bahun	Sui_Duyun	Sui_Yizhou	9.2e-05	0.000162	0.571	7601	7590	117806
Yoruba	Bonan	Sui_Duyun	Sui_Yizhou	0.000169	0.000178	0.948	7859	7839	117806
Yoruba	BoY	Sui_Duyun	Sui_Yizhou	-0.000191	0.000196	-0.978	7858	7880	117403
Yoruba	Cham	Sui_Duyun	Sui_Yizhou	-0.000166	0.000166	-1.001	7790	7810	117403
Yoruba	China_Lahu	Sui_Duyun	Sui_Yizhou	-5.8e-05	0.000186	-0.313	7886	7893	117917
Yoruba	CoLao	Sui_Duyun	Sui_Yizhou	-0.000218	0.00019	-1.145	7863	7888	117403
Yoruba	Dai	Sui_Duyun	Sui_Yizhou	-0.000147	0.000177	-0.83	7900	7917	117917
Yoruba	Dao	Sui_Duyun	Sui_Yizhou	-4.5e-05	0.000183	-0.246	7873	7878	117403
Yoruba	Daur	Sui_Duyun	Sui_Yizhou	0.000441	0.000182	2.42	7881	7829	117917
Yoruba	Dong_Guizhou	Sui_Duyun	Sui_Yizhou	-6e-05	0.000177	-0.341	7907	7914	117806
Yoruba	Dong_Hunan	Sui_Duyun	Sui_Yizhou	-5.3e-05	0.000188	-0.281	7910	7916	117806
Yoruba	Dongxiang	Sui_Duyun	Sui_Yizhou	0.000315	0.000172	1.83	7852	7815	117806
Yoruba	Ede	Sui_Duyun	Sui_Yizhou	-0.000288	0.000168	-1.711	7776	7809	117403
Yoruba	Gelao	Sui_Duyun	Sui_Yizhou	-0.000126	0.000176	-0.712	7893	7908	117806
Yoruba	Giarai	Sui_Duyun	Sui_Yizhou	-0.000237	0.000167	-1.42	7779	7807	117403
Yoruba	Han_Chongqing	Sui_Duyun	Sui_Yizhou	0.000263	0.000205	1.286	7917	7886	117806
Yoruba	Han_Fujian	Sui_Duyun	Sui_Yizhou	0.000242	0.000185	1.309	7921	7893	117806
Yoruba	Han_Guangdong	Sui_Duyun	Sui_Yizhou	0.000178	0.000185	0.962	7923	7902	117806
Yoruba	Han_Henan	Sui_Duyun	Sui_Yizhou	0.000417	0.000187	2.232	7917	7868	117806
Yoruba	Han_Hubei	Sui_Duyun	Sui_Yizhou	0.000194	0.000182	1.065	7919	7896	117806
Yoruba	Han_Jiangsu	Sui_Duyun	Sui_Yizhou	0.000498	0.000184	2.711	7924	7866	117806
Yoruba	Han_Shandong	Sui_Duyun	Sui_Yizhou	0.000429	0.00018	2.387	7919	7869	117806
Yoruba	Han_Shanghai	Sui_Duyun	Sui_Yizhou	0.000391	0.000222	1.757	7924	7878	117806
Yoruba	Han_Shanxi	Sui_Duyun	Sui_Yizhou	0.000278	0.000178	1.559	7899	7866	117806
Yoruba	Han_Sichuan	Sui_Duyun	Sui_Yizhou	0.0002	0.000182	1.098	7910	7886	117806
Yoruba	Han_Wanwei	Sui_Duyun	Sui_Yizhou	0.000146	0.0002	0.732	7913	7896	117917
Yoruba	Han_Zhejiang	Sui_Duyun	Sui_Yizhou	0.000547	0.000188	2.914	7928	7864	117806
Yoruba	Hezhen	Sui_Duyun	Sui_Yizhou	0.000347	0.000179	1.941	7881	7840	117917
Yoruba	Hmong	Sui_Duyun	Sui_Yizhou	-0.000635	0.000189	-3.355	7886	7961	117805
Yoruba	Japanese.DG	Sui_Duyun	Sui_Yizhou	0.000401	0.000197	2.031	7802	7755	116450
Yoruba	Jing_Shanxin	Sui_Duyun	Sui_Yizhou	-0.000181	0.000196	-0.921	7893	7915	117917
Yoruba	Jing_Wanwei	Sui_Duyun	Sui_Yizhou	4.3e-05	0.000176	0.245	7912	7907	117917
Yoruba	Jing_Wutou	Sui_Duyun	Sui_Yizhou	-2.3e-05	0.00018	-0.125	7908	7911	117917
Yoruba	Kazakh_China	Sui_Duyun	Sui_Yizhou	0.000253	0.000166	1.526	7765	7735	117806
Yoruba	KhoMu	Sui_Duyun	Sui_Yizhou	-0.000198	0.000175	-1.132	7823	7846	117403
Yoruba	Kinh_Vietnam	Sui_Duyun	Sui_Yizhou	1e-06	0.000176	0.005	7863	7863	117403
Yoruba	Korean.DG	Sui_Duyun	Sui_Yizhou	0.000419	0.000218	1.921	7827	7779	116448
Yoruba	Kyrgyz_China	Sui_Duyun	Sui_Yizhou	0.000166	0.000151	1.093	7750	7730	117806
Yoruba	LaChi	Sui_Duyun	Sui_Yizhou	6.2e-05	0.000193	0.321	7886	7879	117403
Yoruba	Li	Sui_Duyun	Sui_Yizhou	-0.00014	0.000194	-0.718	7905	7922	117805
Yoruba	Malay	Sui_Duyun	Sui_Yizhou	-0.000233	0.000175	-1.334	7780	7808	117403
Yoruba	Mang	Sui_Duyun	Sui_Yizhou	-2.1e-05	0.000191	-0.109	7837	7840	117403
Yoruba	Maonan	Sui_Duyun	Sui_Yizhou	-5.7e-05	0.000178	-0.323	7915	7922	117806
Yoruba	Miao	Sui_Duyun	Sui_Yizhou	-7.3e-05	0.000179	-0.41	7912	7921	117917
Yoruba	Miao_Huanjiang	Sui_Duyun	Sui_Yizhou	-0.000541	0.000198	-2.737	7903	7967	117917
Yoruba	Mongola	Sui_Duyun	Sui_Yizhou	0.000423	0.000179	2.364	7891	7841	117917
Yoruba	Mulam	Sui_Duyun	Sui_Yizhou	-8.3e-05	0.000174	-0.475	7901	7911	117806
Yoruba	Muong	Sui_Duyun	Sui_Yizhou	-0.000179	0.000178	-1.009	7862	7883	117403
Yoruba	Naxi	Sui_Duyun	Sui_Yizhou	0.000133	0.000181	0.736	7877	7861	117917
Yoruba	Nung	Sui_Duyun	Sui_Yizhou	4.9e-05	0.000177	0.278	7876	7870	117403
Yoruba	Oroqen	Sui_Duyun	Sui_Yizhou	0.000316	0.000184	1.712	7888	7851	117917
Yoruba	PaThen	Sui_Duyun	Sui_Yizhou	-0.000186	0.000187	-0.99	7863	7885	117403
Yoruba	Qiang_Danba	Sui_Duyun	Sui_Yizhou	0.00033	0.000177	1.869	7897	7858	117806
Yoruba	Qiang_Daofu	Sui_Duyun	Sui_Yizhou	0.000368	0.000173	2.13	7893	7850	117806
Yoruba	Salar	Sui_Duyun	Sui_Yizhou	0.000268	0.000174	1.541	7830	7798	117806
Yoruba	She	Sui_Duyun	Sui_Yizhou	0.000148	0.000179	0.828	7922	7905	117917
Yoruba	Sherpa	Sui_Duyun	Sui_Yizhou	0.000436	0.00018	2.418	7859	7807	117806
Yoruba	Sila	Sui_Duyun	Sui_Yizhou	0.000298	0.000179	1.668	7858	7823	117403
Yoruba	Sui_Dushan	Sui_Duyun	Sui_Yizhou	-0.00052	0.000187	-2.784	7896	7958	117917
Yoruba	Sui_Huanjiang	Sui_Duyun	Sui_Yizhou	-0.000661	0.000187	-3.53	7887	7964	117917
Yoruba	Sui_Libo	Sui_Duyun	Sui_Yizhou	-0.000442	0.000193	-2.289	7891	7943	117917
Yoruba	Sui_Nandan	Sui_Duyun	Sui_Yizhou	-0.000245	0.000187	-1.306	7907	7936	117917
Yoruba	Sui_Sandu	Sui_Duyun	Sui_Yizhou	-0.000507	0.000181	-2.803	7886	7946	117917
Yoruba	Tagalog	Sui_Duyun	Sui_Yizhou	-2.3e-05	0.000182	-0.125	7815	7818	117403
Yoruba	Tay	Sui_Duyun	Sui_Yizhou	0.000108	0.000177	0.61	7873	7860	117403
Yoruba	Thai.DG	Sui_Duyun	Sui_Yizhou	-0.000254	0.000214	-1.184	7741	7771	116447
Yoruba	Tharu	Sui_Duyun	Sui_Yizhou	0.000242	0.000165	1.466	7723	7695	117806
Yoruba	Tibetan_Chamdo	Sui_Duyun	Sui_Yizhou	0.000379	0.000173	2.195	7870	7826	117806
Yoruba	Tibetan_Gangcha	Sui_Duyun	Sui_Yizhou	0.000332	0.000165	2.006	7852	7813	117806
Yoruba	Tibetan_Gannan	Sui_Duyun	Sui_Yizhou	0.000444	0.000182	2.438	7878	7826	117806
Yoruba	Tibetan_Lhasa	Sui_Duyun	Sui_Yizhou	0.000391	0.00018	2.169	7868	7822	117806
Yoruba	Tibetan_Nagqu	Sui_Duyun	Sui_Yizhou	0.000387	0.00018	2.148	7864	7819	117806
Yoruba	Tibetan_Shannan	Sui_Duyun	Sui_Yizhou	0.000518	0.000173	3	7864	7803	117806
Yoruba	Tibetan_Shigatse	Sui_Duyun	Sui_Yizhou	0.000381	0.000176	2.164	7851	7807	117806
Yoruba	Tibetan_Xinlong	Sui_Duyun	Sui_Yizhou	0.000291	0.000174	1.674	7891	7857	117806
Yoruba	Tibetan_Xunhua	Sui_Duyun	Sui_Yizhou	0.000476	0.0002	2.383	7860	7804	117806
Yoruba	Tibetan_Yajiang	Sui_Duyun	Sui_Yizhou	0.000441	0.000174	2.543	7880	7828	117806
Yoruba	Tibetan_Yunnan	Sui_Duyun	Sui_Yizhou	0.00037	0.000188	1.971	7884	7841	117806
Yoruba	Tu	Sui_Duyun	Sui_Yizhou	0.000371	0.000177	2.098	7871	7828	117917
Yoruba	Tujia	Sui_Duyun	Sui_Yizhou	0.000177	0.000179	0.985	7918	7897	117917
Yoruba	Uyghur.DG	Sui_Duyun	Sui_Yizhou	1.8e-05	0.000167	0.109	7664	7662	117917
Yoruba	Vietnam_Lahu	Sui_Duyun	Sui_Yizhou	3e-06	0.000178	0.016	7845	7845	117403
Yoruba	Visayan	Sui_Duyun	Sui_Yizhou	0.000148	0.000196	0.758	7833	7816	117403
Yoruba	Xibo	Sui_Duyun	Sui_Yizhou	0.000216	0.000183	1.18	7876	7850	117917
Yoruba	Yi	Sui_Duyun	Sui_Yizhou	0.000248	0.000175	1.417	7887	7857	117917
Yoruba	Yugur	Sui_Duyun	Sui_Yizhou	0.00034	0.000169	2.01	7887	7847	117806
Yoruba	Zhuang	Sui_Duyun	Sui_Yizhou	-8e-06	0.000172	-0.046	7908	7909	117806
Yoruba	Ami	Sui_Huanjiang	Sui_Dushan	0.00048	0.000223	2.152	7926	7869	117917
Yoruba	Atayal	Sui_Huanjiang	Sui_Dushan	0.000447	0.000237	1.886	7916	7864	117917
Yoruba	Bahun	Sui_Huanjiang	Sui_Dushan	0.00013	0.000199	0.651	7578	7563	117806
Yoruba	Bonan	Sui_Huanjiang	Sui_Dushan	-1.1e-05	0.000201	-0.057	7824	7825	117806
Yoruba	BoY	Sui_Huanjiang	Sui_Dushan	8e-05	0.000225	0.355	7851	7841	117403
Yoruba	Cham	Sui_Huanjiang	Sui_Dushan	0.000323	0.000194	1.661	7795	7758	117403
Yoruba	China_Lahu	Sui_Huanjiang	Sui_Dushan	0.000191	0.000222	0.86	7877	7855	117917
Yoruba	CoLao	Sui_Huanjiang	Sui_Dushan	-0.000546	0.000224	-2.433	7827	7891	117403
Yoruba	Dai	Sui_Huanjiang	Sui_Dushan	0.000661	0.000213	3.11	7924	7846	117917
Yoruba	Dao	Sui_Huanjiang	Sui_Dushan	0.000214	0.000213	1.004	7867	7842	117403
Yoruba	Daur	Sui_Huanjiang	Sui_Dushan	-4.1e-05	0.000209	-0.195	7831	7836	117917
Yoruba	Dong_Guizhou	Sui_Huanjiang	Sui_Dushan	-1.9e-05	0.00021	-0.093	7889	7891	117806
Yoruba	Dong_Hunan	Sui_Huanjiang	Sui_Dushan	-0.000219	0.000217	-1.013	7882	7908	117806
Yoruba	Dongxiang	Sui_Huanjiang	Sui_Dushan	6.8e-05	0.000198	0.343	7814	7806	117806
Yoruba	Ede	Sui_Huanjiang	Sui_Dushan	0.000534	0.000195	2.733	7802	7740	117403
Yoruba	Gelao	Sui_Huanjiang	Sui_Dushan	0.000256	0.000208	1.231	7896	7865	117806
Yoruba	Giarai	Sui_Huanjiang	Sui_Dushan	0.000561	0.000202	2.782	7805	7739	117403
Yoruba	Han_Chongqing	Sui_Huanjiang	Sui_Dushan	6.9e-05	0.000248	0.278	7880	7871	117806
Yoruba	Han_Fujian	Sui_Huanjiang	Sui_Dushan	0.000207	0.000221	0.938	7892	7868	117806
Yoruba	Han_Guangdong	Sui_Huanjiang	Sui_Dushan	0.00045	0.000213	2.118	7913	7860	117806
Yoruba	Han_Henan	Sui_Huanjiang	Sui_Dushan	0.000235	0.000225	1.043	7881	7853	117806
Yoruba	Han_Hubei	Sui_Huanjiang	Sui_Dushan	0.000346	0.000216	1.606	7901	7860	117806
Yoruba	Han_Jiangsu	Sui_Huanjiang	Sui_Dushan	0.000137	0.000213	0.642	7876	7860	117806
Yoruba	Han_Shandong	Sui_Huanjiang	Sui_Dushan	8.6e-05	0.000209	0.411	7875	7865	117806
Yoruba	Han_Shanghai	Sui_Huanjiang	Sui_Dushan	0.000257	0.000271	0.95	7898	7867	117806
Yoruba	Han_Shanxi	Sui_Huanjiang	Sui_Dushan	3.5e-05	0.000212	0.167	7860	7856	117806
Yoruba	Han_Sichuan	Sui_Huanjiang	Sui_Dushan	0.000191	0.000212	0.901	7884	7862	117806
Yoruba	Han_Wanwei	Sui_Huanjiang	Sui_Dushan	0.000871	0.000232	3.753	7933	7830	117917
Yoruba	Han_Zhejiang	Sui_Huanjiang	Sui_Dushan	0.000177	0.000226	0.78	7880	7859	117806
Yoruba	Hezhen	Sui_Huanjiang	Sui_Dushan	-7.8e-05	0.000214	-0.365	7830	7839	117917
Yoruba	Hmong	Sui_Huanjiang	Sui_Dushan	-0.003393	0.00023	-14.759	7725	8125	117805
Yoruba	Japanese.DG	Sui_Huanjiang	Sui_Dushan	0.000243	0.000241	1.008	7770	7742	116450
Yoruba	Jing_Shanxin	Sui_Huanjiang	Sui_Dushan	0.000521	0.000222	2.347	7911	7850	117917
Yoruba	Jing_Wanwei	Sui_Huanjiang	Sui_Dushan	0.000441	0.000202	2.181	7911	7859	117917
Yoruba	Jing_Wutou	Sui_Huanjiang	Sui_Dushan	0.000473	0.000209	2.269	7913	7857	117917
Yoruba	Kazakh_China	Sui_Huanjiang	Sui_Dushan	-4.9e-05	0.000189	-0.257	7725	7731	117806
Yoruba	KhoMu	Sui_Huanjiang	Sui_Dushan	0.000401	0.000204	1.963	7836	7789	117403
Yoruba	Kinh_Vietnam	Sui_Huanjiang	Sui_Dushan	0.00049	0.0002	2.455	7868	7810	117403
Yoruba	Korean.DG	Sui_Huanjiang	Sui_Dushan	-8.5e-05	0.000254	-0.334	7780	7790	116448
Yoruba	Kyrgyz_China	Sui_Huanjiang	Sui_Dushan	-9.7e-05	0.00019	-0.514	7710	7722	117806
Yoruba	LaChi	Sui_Huanjiang	Sui_Dushan	0.000619	0.000226	2.745	7892	7819	117403
Yoruba	Li	Sui_Huanjiang	Sui_Dushan	0.00081	0.000239	3.394	7935	7839	117805
Yoruba	Malay	Sui_Huanjiang	Sui_Dushan	0.000464	0.000202	2.298	7800	7745	117403
Yoruba	Mang	Sui_Huanjiang	Sui_Dushan	0.000537	0.000218	2.459	7844	7781	117403
Yoruba	Maonan	Sui_Huanjiang	Sui_Dushan	0.000538	0.000205	2.619	7926	7863	117806
Yoruba	Miao	Sui_Huanjiang	Sui_Dushan	-0.000311	0.000209	-1.485	7879	7915	117917
Yoruba	Miao_Huanjiang	Sui_Huanjiang	Sui_Dushan	-0.003788	0.000241	-15.686	7719	8166	117917
Yoruba	Mongola	Sui_Huanjiang	Sui_Dushan	0.000129	0.000207	0.622	7852	7837	117917
Yoruba	Mulam	Sui_Huanjiang	Sui_Dushan	0.00065	0.000201	3.239	7918	7841	117806
Yoruba	Muong	Sui_Huanjiang	Sui_Dushan	0.000687	0.000208	3.3	7890	7809	117403
Yoruba	Naxi	Sui_Huanjiang	Sui_Dushan	-4.7e-05	0.000208	-0.225	7845	7851	117917
Yoruba	Nung	Sui_Huanjiang	Sui_Dushan	0.000547	0.000207	2.645	7881	7817	117403
Yoruba	Oroqen	Sui_Huanjiang	Sui_Dushan	-0.000154	0.000214	-0.721	7834	7852	117917
Yoruba	PaThen	Sui_Huanjiang	Sui_Dushan	-0.001067	0.000228	-4.691	7802	7928	117403
Yoruba	Qiang_Danba	Sui_Huanjiang	Sui_Dushan	-7.9e-05	0.000209	-0.381	7849	7858	117806
Yoruba	Qiang_Daofu	Sui_Huanjiang	Sui_Dushan	-9.9e-05	0.000208	-0.474	7842	7853	117806
Yoruba	Salar	Sui_Huanjiang	Sui_Dushan	6.8e-05	0.0002	0.341	7796	7788	117806
Yoruba	She	Sui_Huanjiang	Sui_Dushan	-0.000172	0.000217	-0.795	7882	7902	117917
Yoruba	Sherpa	Sui_Huanjiang	Sui_Dushan	9.7e-05	0.000223	0.438	7817	7806	117806
Yoruba	Sila	Sui_Huanjiang	Sui_Dushan	4.8e-05	0.00021	0.227	7819	7814	117403
Yoruba	Sui_Duyun	Sui_Huanjiang	Sui_Dushan	0.000125	0.000206	0.606	7907	7893	117917
Yoruba	Sui_Libo	Sui_Huanjiang	Sui_Dushan	0.000402	0.000214	1.877	7922	7874	117917
Yoruba	Sui_Nandan	Sui_Huanjiang	Sui_Dushan	0.000438	0.000218	2.012	7929	7878	117917
Yoruba	Sui_Sandu	Sui_Huanjiang	Sui_Dushan	0.000361	0.00021	1.716	7919	7877	117917
Yoruba	Sui_Yizhou	Sui_Huanjiang	Sui_Dushan	0.000266	0.000211	1.259	7904	7873	117917
Yoruba	Tagalog	Sui_Huanjiang	Sui_Dushan	0.000406	0.000218	1.861	7819	7771	117403
Yoruba	Tay	Sui_Huanjiang	Sui_Dushan	0.000516	0.000211	2.441	7874	7814	117403
Yoruba	Thai.DG	Sui_Huanjiang	Sui_Dushan	0.000569	0.000259	2.198	7770	7704	116447
Yoruba	Tharu	Sui_Huanjiang	Sui_Dushan	2.4e-05	0.000195	0.124	7689	7686	117806
Yoruba	Tibetan_Chamdo	Sui_Huanjiang	Sui_Dushan	-0.00012	0.000206	-0.584	7817	7831	117806
Yoruba	Tibetan_Gangcha	Sui_Huanjiang	Sui_Dushan	-0.000135	0.000196	-0.689	7802	7818	117806
Yoruba	Tibetan_Gannan	Sui_Huanjiang	Sui_Dushan	0.000196	0.000209	0.938	7838	7815	117806
Yoruba	Tibetan_Lhasa	Sui_Huanjiang	Sui_Dushan	-0.000139	0.000213	-0.653	7813	7830	117806
Yoruba	Tibetan_Nagqu	Sui_Huanjiang	Sui_Dushan	-0.000141	0.00021	-0.671	7810	7827	117806
Yoruba	Tibetan_Shannan	Sui_Huanjiang	Sui_Dushan	-8.2e-05	0.000205	-0.399	7808	7817	117806
Yoruba	Tibetan_Shigatse	Sui_Huanjiang	Sui_Dushan	-0.000179	0.000207	-0.864	7797	7818	117806
Yoruba	Tibetan_Xinlong	Sui_Huanjiang	Sui_Dushan	4.5e-05	0.0002	0.228	7853	7847	117806
Yoruba	Tibetan_Xunhua	Sui_Huanjiang	Sui_Dushan	-1.2e-05	0.00023	-0.051	7808	7809	117806
Yoruba	Tibetan_Yajiang	Sui_Huanjiang	Sui_Dushan	4e-06	0.000211	0.02	7831	7830	117806
Yoruba	Tibetan_Yunnan	Sui_Huanjiang	Sui_Dushan	4.7e-05	0.000231	0.203	7842	7836	117806
Yoruba	Tu	Sui_Huanjiang	Sui_Dushan	0.00014	0.000198	0.707	7835	7818	117917
Yoruba	Tujia	Sui_Huanjiang	Sui_Dushan	4.3e-05	0.000204	0.209	7887	7882	117917
Yoruba	Uyghur.DG	Sui_Huanjiang	Sui_Dushan	-1.7e-05	0.000216	-0.08	7641	7643	117917
Yoruba	Vietnam_Lahu	Sui_Huanjiang	Sui_Dushan	0.0003	0.000212	1.414	7839	7804	117403
Yoruba	Visayan	Sui_Huanjiang	Sui_Dushan	0.000515	0.00023	2.241	7831	7770	117403
Yoruba	Xibo	Sui_Huanjiang	Sui_Dushan	0.000109	0.000207	0.528	7845	7833	117917
Yoruba	Yi	Sui_Huanjiang	Sui_Dushan	4.6e-05	0.000212	0.215	7853	7848	117917
Yoruba	Yugur	Sui_Huanjiang	Sui_Dushan	1.4e-05	0.000202	0.067	7842	7841	117806
Yoruba	Zhuang	Sui_Huanjiang	Sui_Dushan	0.00041	0.000202	2.027	7909	7861	117806
Yoruba	Ami	Sui_Huanjiang	Sui_Duyun	0.000227	0.000197	1.15	7906	7880	117917
Yoruba	Atayal	Sui_Huanjiang	Sui_Duyun	0.000182	0.000206	0.884	7897	7875	117917
Yoruba	Bahun	Sui_Huanjiang	Sui_Duyun	-0.000145	0.000164	-0.885	7557	7574	117806
Yoruba	Bonan	Sui_Huanjiang	Sui_Duyun	-0.000149	0.000181	-0.824	7812	7830	117806
Yoruba	BoY	Sui_Huanjiang	Sui_Duyun	2.5e-05	0.000198	0.128	7845	7842	117403
Yoruba	Cham	Sui_Huanjiang	Sui_Duyun	0.000217	0.00017	1.282	7784	7759	117403
Yoruba	China_Lahu	Sui_Huanjiang	Sui_Duyun	-3.7e-05	0.000185	-0.2	7859	7863	117917
Yoruba	CoLao	Sui_Huanjiang	Sui_Duyun	-0.000663	0.000192	-3.446	7815	7893	117403
Yoruba	Dai	Sui_Huanjiang	Sui_Duyun	0.000373	0.000185	2.024	7901	7857	117917
Yoruba	Dao	Sui_Huanjiang	Sui_Duyun	-8.5e-05	0.000185	-0.46	7844	7854	117403
Yoruba	Daur	Sui_Huanjiang	Sui_Duyun	-0.000209	0.000183	-1.142	7816	7841	117917
Yoruba	Dong_Guizhou	Sui_Huanjiang	Sui_Duyun	-0.000286	0.000174	-1.65	7867	7900	117806
Yoruba	Dong_Hunan	Sui_Huanjiang	Sui_Duyun	-0.000502	0.000189	-2.648	7859	7918	117806
Yoruba	Dongxiang	Sui_Huanjiang	Sui_Duyun	-0.000195	0.000183	-1.066	7794	7817	117806
Yoruba	Ede	Sui_Huanjiang	Sui_Duyun	0.00025	0.000166	1.509	7779	7750	117403
Yoruba	Gelao	Sui_Huanjiang	Sui_Duyun	-8.6e-05	0.000178	-0.483	7870	7880	117806
Yoruba	Giarai	Sui_Huanjiang	Sui_Duyun	0.000245	0.00017	1.438	7778	7750	117403
Yoruba	Han_Chongqing	Sui_Huanjiang	Sui_Duyun	-5e-06	0.000233	-0.02	7871	7872	117806
Yoruba	Han_Fujian	Sui_Huanjiang	Sui_Duyun	5e-06	0.000193	0.027	7876	7875	117806
Yoruba	Han_Guangdong	Sui_Huanjiang	Sui_Duyun	0.000161	0.00019	0.852	7891	7872	117806
Yoruba	Han_Henan	Sui_Huanjiang	Sui_Duyun	-8.7e-05	0.000193	-0.449	7857	7867	117806
Yoruba	Han_Hubei	Sui_Huanjiang	Sui_Duyun	0.000144	0.000194	0.74	7886	7869	117806
Yoruba	Han_Jiangsu	Sui_Huanjiang	Sui_Duyun	-0.00021	0.000191	-1.096	7852	7877	117806
Yoruba	Han_Shandong	Sui_Huanjiang	Sui_Duyun	-0.00018	0.000185	-0.976	7854	7875	117806
Yoruba	Han_Shanghai	Sui_Huanjiang	Sui_Duyun	-0.000247	0.000242	-1.021	7859	7888	117806
Yoruba	Han_Shanxi	Sui_Huanjiang	Sui_Duyun	-5.2e-05	0.000192	-0.271	7850	7856	117806
Yoruba	Han_Sichuan	Sui_Huanjiang	Sui_Duyun	-8.7e-05	0.000184	-0.477	7864	7874	117806
Yoruba	Han_Wanwei	Sui_Huanjiang	Sui_Duyun	0.000441	0.000209	2.109	7901	7849	117917
Yoruba	Han_Zhejiang	Sui_Huanjiang	Sui_Duyun	-0.000128	0.000191	-0.668	7858	7873	117806
Yoruba	Hezhen	Sui_Huanjiang	Sui_Duyun	-0.000129	0.000185	-0.701	7824	7840	117917
Yoruba	Hmong	Sui_Huanjiang	Sui_Duyun	-0.003154	0.000203	-15.534	7737	8109	117805
Yoruba	Japanese.DG	Sui_Huanjiang	Sui_Duyun	-0.000191	0.000214	-0.893	7739	7761	116450
Yoruba	Jing_Shanxin	Sui_Huanjiang	Sui_Duyun	0.000282	0.000195	1.447	7892	7858	117917
Yoruba	Jing_Wanwei	Sui_Huanjiang	Sui_Duyun	0.000175	0.00018	0.973	7889	7869	117917
Yoruba	Jing_Wutou	Sui_Huanjiang	Sui_Duyun	0.000177	0.000183	0.965	7890	7869	117917
Yoruba	Kazakh_China	Sui_Huanjiang	Sui_Duyun	-0.000203	0.00017	-1.19	7711	7735	117806
Yoruba	KhoMu	Sui_Huanjiang	Sui_Duyun	0.0002	0.000176	1.131	7817	7794	117403
Yoruba	Kinh_Vietnam	Sui_Huanjiang	Sui_Duyun	0.000279	0.000181	1.545	7850	7817	117403
Yoruba	Korean.DG	Sui_Huanjiang	Sui_Duyun	-0.00015	0.000238	-0.628	7769	7787	116448
Yoruba	Kyrgyz_China	Sui_Huanjiang	Sui_Duyun	-0.000154	0.00016	-0.964	7703	7721	117806
Yoruba	LaChi	Sui_Huanjiang	Sui_Duyun	0.000237	0.000194	1.223	7864	7836	117403
Yoruba	Li	Sui_Huanjiang	Sui_Duyun	0.000636	0.000205	3.105	7920	7845	117805
Yoruba	Malay	Sui_Huanjiang	Sui_Duyun	0.000218	0.000166	1.313	7779	7753	117403
Yoruba	Mang	Sui_Huanjiang	Sui_Duyun	0.000255	0.000194	1.316	7823	7793	117403
Yoruba	Maonan	Sui_Huanjiang	Sui_Duyun	0.000253	0.000183	1.389	7903	7873	117806
Yoruba	Miao	Sui_Huanjiang	Sui_Duyun	-0.000549	0.000187	-2.935	7859	7924	117917
Yoruba	Miao_Huanjiang	Sui_Huanjiang	Sui_Duyun	-0.003843	0.000214	-17.922	7712	8165	117917
Yoruba	Mongola	Sui_Huanjiang	Sui_Duyun	-0.000107	0.000185	-0.577	7832	7844	117917
Yoruba	Mulam	Sui_Huanjiang	Sui_Duyun	0.000354	0.000182	1.943	7895	7854	117806
Yoruba	Muong	Sui_Huanjiang	Sui_Duyun	0.000417	0.000179	2.329	7868	7819	117403
Yoruba	Naxi	Sui_Huanjiang	Sui_Duyun	-0.000209	0.000188	-1.11	7830	7854	117917
Yoruba	Nung	Sui_Huanjiang	Sui_Duyun	0.000299	0.000179	1.663	7861	7826	117403
Yoruba	Oroqen	Sui_Huanjiang	Sui_Duyun	-0.000207	0.000191	-1.087	7828	7852	117917
Yoruba	PaThen	Sui_Huanjiang	Sui_Duyun	-0.001319	0.000197	-6.688	7781	7936	117403
Yoruba	Qiang_Danba	Sui_Huanjiang	Sui_Duyun	-0.000282	0.000181	-1.562	7832	7865	117806
Yoruba	Qiang_Daofu	Sui_Huanjiang	Sui_Duyun	-0.000288	0.000182	-1.584	7827	7861	117806
Yoruba	Salar	Sui_Huanjiang	Sui_Duyun	-0.000193	0.00017	-1.14	7774	7797	117806
Yoruba	She	Sui_Huanjiang	Sui_Duyun	-0.000367	0.000186	-1.977	7865	7908	117917
Yoruba	Sherpa	Sui_Huanjiang	Sui_Duyun	-0.000237	0.000189	-1.256	7790	7818	117806
Yoruba	Sila	Sui_Huanjiang	Sui_Duyun	-0.000196	0.000191	-1.027	7802	7825	117403
Yoruba	Sui_Dushan	Sui_Huanjiang	Sui_Duyun	8.8e-05	0.000194	0.453	7907	7897	117917
Yoruba	Sui_Libo	Sui_Huanjiang	Sui_Duyun	5e-06	0.000188	0.028	7892	7891	117917
Yoruba	Sui_Nandan	Sui_Huanjiang	Sui_Duyun	-1.7e-05	0.000189	-0.091	7895	7897	117917
Yoruba	Sui_Sandu	Sui_Huanjiang	Sui_Duyun	8e-06	0.000182	0.045	7893	7892	117917
Yoruba	Sui_Yizhou	Sui_Huanjiang	Sui_Duyun	-4.1e-05	0.000187	-0.22	7882	7887	117917
Yoruba	Tagalog	Sui_Huanjiang	Sui_Duyun	0.000226	0.000197	1.145	7801	7775	117403
Yoruba	Tay	Sui_Huanjiang	Sui_Duyun	0.000211	0.000186	1.138	7849	7824	117403
Yoruba	Thai.DG	Sui_Huanjiang	Sui_Duyun	0.000234	0.000234	0.999	7746	7718	116447
Yoruba	Tharu	Sui_Huanjiang	Sui_Duyun	-0.000218	0.000169	-1.29	7669	7695	117806
Yoruba	Tibetan_Chamdo	Sui_Huanjiang	Sui_Duyun	-0.000376	0.000177	-2.123	7797	7842	117806
Yoruba	Tibetan_Gangcha	Sui_Huanjiang	Sui_Duyun	-0.000336	0.00017	-1.983	7785	7825	117806
Yoruba	Tibetan_Gannan	Sui_Huanjiang	Sui_Duyun	-4.6e-05	0.000198	-0.233	7819	7824	117806
Yoruba	Tibetan_Lhasa	Sui_Huanjiang	Sui_Duyun	-0.000428	0.000185	-2.318	7791	7842	117806
Yoruba	Tibetan_Nagqu	Sui_Huanjiang	Sui_Duyun	-0.000302	0.000193	-1.566	7796	7832	117806
Yoruba	Tibetan_Shannan	Sui_Huanjiang	Sui_Duyun	-0.000441	0.000179	-2.466	7780	7832	117806
Yoruba	Tibetan_Shigatse	Sui_Huanjiang	Sui_Duyun	-0.000478	0.000183	-2.612	7773	7830	117806
Yoruba	Tibetan_Xinlong	Sui_Huanjiang	Sui_Duyun	-0.000212	0.000177	-1.194	7832	7857	117806
Yoruba	Tibetan_Xunhua	Sui_Huanjiang	Sui_Duyun	-0.000247	0.000207	-1.19	7789	7818	117806
Yoruba	Tibetan_Yajiang	Sui_Huanjiang	Sui_Duyun	-0.000337	0.000183	-1.84	7805	7845	117806
Yoruba	Tibetan_Yunnan	Sui_Huanjiang	Sui_Duyun	-0.000226	0.000206	-1.096	7820	7846	117806
Yoruba	Tu	Sui_Huanjiang	Sui_Duyun	-0.000162	0.000171	-0.946	7811	7830	117917
Yoruba	Tujia	Sui_Huanjiang	Sui_Duyun	-0.000138	0.000184	-0.75	7871	7887	117917
Yoruba	Uyghur.DG	Sui_Huanjiang	Sui_Duyun	-0.000129	0.000172	-0.749	7629	7644	117917
Yoruba	Vietnam_Lahu	Sui_Huanjiang	Sui_Duyun	3e-06	0.000177	0.018	7816	7816	117403
Yoruba	Visayan	Sui_Huanjiang	Sui_Duyun	0.00018	0.000202	0.892	7804	7783	117403
Yoruba	Xibo	Sui_Huanjiang	Sui_Duyun	-3.6e-05	0.000187	-0.194	7832	7837	117917
Yoruba	Yi	Sui_Huanjiang	Sui_Duyun	-0.000308	0.000184	-1.676	7825	7862	117917
Yoruba	Yugur	Sui_Huanjiang	Sui_Duyun	-0.000173	0.000179	-0.967	7828	7848	117806
Yoruba	Zhuang	Sui_Huanjiang	Sui_Duyun	0.000238	0.000175	1.361	7893	7865	117806
Yoruba	Ami	Sui_Huanjiang	Sui_Libo	0.000456	0.000206	2.214	7918	7865	117917
Yoruba	Atayal	Sui_Huanjiang	Sui_Libo	0.000437	0.000227	1.927	7910	7859	117917
Yoruba	Bahun	Sui_Huanjiang	Sui_Libo	7.1e-05	0.000192	0.372	7568	7560	117806
Yoruba	Bonan	Sui_Huanjiang	Sui_Libo	-0.000162	0.000193	-0.84	7809	7829	117806
Yoruba	BoY	Sui_Huanjiang	Sui_Libo	1.1e-05	0.000213	0.051	7840	7839	117403
Yoruba	Cham	Sui_Huanjiang	Sui_Libo	0.000401	0.000188	2.131	7794	7747	117403
Yoruba	China_Lahu	Sui_Huanjiang	Sui_Libo	9.6e-05	0.000206	0.467	7865	7853	117917
Yoruba	CoLao	Sui_Huanjiang	Sui_Libo	-0.000587	0.000217	-2.705	7818	7887	117403
Yoruba	Dai	Sui_Huanjiang	Sui_Libo	0.000537	0.000204	2.636	7911	7848	117917
Yoruba	Dao	Sui_Huanjiang	Sui_Libo	0.000134	0.000206	0.653	7855	7839	117403
Yoruba	Daur	Sui_Huanjiang	Sui_Libo	-0.000275	0.000198	-1.385	7810	7842	117917
Yoruba	Dong_Guizhou	Sui_Huanjiang	Sui_Libo	-9e-05	0.000192	-0.467	7877	7888	117806
Yoruba	Dong_Hunan	Sui_Huanjiang	Sui_Libo	-0.000236	0.000207	-1.14	7874	7902	117806
Yoruba	Dongxiang	Sui_Huanjiang	Sui_Libo	-9.4e-05	0.000192	-0.49	7797	7808	117806
Yoruba	Ede	Sui_Huanjiang	Sui_Libo	0.00052	0.000189	2.757	7795	7734	117403
Yoruba	Gelao	Sui_Huanjiang	Sui_Libo	0.000159	0.000207	0.766	7884	7865	117806
Yoruba	Giarai	Sui_Huanjiang	Sui_Libo	0.000544	0.000193	2.815	7796	7732	117403
Yoruba	Han_Chongqing	Sui_Huanjiang	Sui_Libo	0.000108	0.000239	0.451	7877	7864	117806
Yoruba	Han_Fujian	Sui_Huanjiang	Sui_Libo	0.000152	0.000217	0.701	7882	7864	117806
Yoruba	Han_Guangdong	Sui_Huanjiang	Sui_Libo	0.000301	0.000207	1.454	7897	7862	117806
Yoruba	Han_Henan	Sui_Huanjiang	Sui_Libo	-2.2e-05	0.000215	-0.1	7859	7861	117806
Yoruba	Han_Hubei	Sui_Huanjiang	Sui_Libo	0.000364	0.000209	1.742	7896	7853	117806
Yoruba	Han_Jiangsu	Sui_Huanjiang	Sui_Libo	8.3e-05	0.000216	0.385	7868	7858	117806
Yoruba	Han_Shandong	Sui_Huanjiang	Sui_Libo	-0.00011	0.0002	-0.548	7857	7870	117806
Yoruba	Han_Shanghai	Sui_Huanjiang	Sui_Libo	-5.5e-05	0.000259	-0.211	7870	7876	117806
Yoruba	Han_Shanxi	Sui_Huanjiang	Sui_Libo	-0.000154	0.000204	-0.753	7840	7859	117806
Yoruba	Han_Sichuan	Sui_Huanjiang	Sui_Libo	6.1e-05	0.000206	0.298	7871	7863	117806
Yoruba	Han_Wanwei	Sui_Huanjiang	Sui_Libo	0.000541	0.000227	2.39	7907	7843	117917
Yoruba	Han_Zhejiang	Sui_Huanjiang	Sui_Libo	5e-06	0.000218	0.023	7865	7865	117806
Yoruba	Hezhen	Sui_Huanjiang	Sui_Libo	-0.00016	0.000201	-0.793	7820	7839	117917
Yoruba	Hmong	Sui_Huanjiang	Sui_Libo	-0.003323	0.000225	-14.761	7725	8117	117805
Yoruba	Japanese.DG	Sui_Huanjiang	Sui_Libo	-0.000116	0.000234	-0.497	7742	7755	116450
Yoruba	Jing_Shanxin	Sui_Huanjiang	Sui_Libo	0.00038	0.000211	1.803	7896	7851	117917
Yoruba	Jing_Wanwei	Sui_Huanjiang	Sui_Libo	0.000374	0.000193	1.937	7899	7855	117917
Yoruba	Jing_Wutou	Sui_Huanjiang	Sui_Libo	0.000311	0.000206	1.513	7896	7859	117917
Yoruba	Kazakh_China	Sui_Huanjiang	Sui_Libo	-0.000197	0.000184	-1.071	7709	7732	117806
Yoruba	KhoMu	Sui_Huanjiang	Sui_Libo	0.000355	0.000197	1.799	7825	7784	117403
Yoruba	Kinh_Vietnam	Sui_Huanjiang	Sui_Libo	0.000455	0.000197	2.306	7859	7805	117403
Yoruba	Korean.DG	Sui_Huanjiang	Sui_Libo	-0.000157	0.000243	-0.644	7766	7784	116448
Yoruba	Kyrgyz_China	Sui_Huanjiang	Sui_Libo	-0.000157	0.000176	-0.889	7703	7721	117806
Yoruba	LaChi	Sui_Huanjiang	Sui_Libo	0.000536	0.000214	2.506	7881	7818	117403
Yoruba	Li	Sui_Huanjiang	Sui_Libo	0.000799	0.000222	3.594	7928	7834	117805
Yoruba	Malay	Sui_Huanjiang	Sui_Libo	0.000383	0.000192	1.997	7789	7744	117403
Yoruba	Mang	Sui_Huanjiang	Sui_Libo	0.000478	0.000209	2.28	7833	7777	117403
Yoruba	Maonan	Sui_Huanjiang	Sui_Libo	0.000475	0.000201	2.358	7915	7859	117806
Yoruba	Miao	Sui_Huanjiang	Sui_Libo	-0.000599	0.000206	-2.913	7853	7923	117917
Yoruba	Miao_Huanjiang	Sui_Huanjiang	Sui_Libo	-0.004015	0.000238	-16.853	7699	8173	117917
Yoruba	Mongola	Sui_Huanjiang	Sui_Libo	-4.3e-05	0.000199	-0.215	7833	7838	117917
Yoruba	Mulam	Sui_Huanjiang	Sui_Libo	0.000494	0.000198	2.493	7902	7844	117806
Yoruba	Muong	Sui_Huanjiang	Sui_Libo	0.000694	0.000197	3.523	7884	7803	117403
Yoruba	Naxi	Sui_Huanjiang	Sui_Libo	-0.000223	0.000202	-1.103	7826	7853	117917
Yoruba	Nung	Sui_Huanjiang	Sui_Libo	0.000625	0.0002	3.131	7878	7805	117403
Yoruba	Oroqen	Sui_Huanjiang	Sui_Libo	-0.000115	0.000207	-0.552	7832	7845	117917
Yoruba	PaThen	Sui_Huanjiang	Sui_Libo	-0.001264	0.000215	-5.872	7783	7931	117403
Yoruba	Qiang_Danba	Sui_Huanjiang	Sui_Libo	-0.000173	0.000197	-0.876	7836	7856	117806
Yoruba	Qiang_Daofu	Sui_Huanjiang	Sui_Libo	-0.000254	0.000192	-1.321	7826	7856	117806
Yoruba	Salar	Sui_Huanjiang	Sui_Libo	-6.5e-05	0.000189	-0.343	7781	7789	117806
Yoruba	She	Sui_Huanjiang	Sui_Libo	-0.000187	0.000205	-0.912	7874	7896	117917
Yoruba	Sherpa	Sui_Huanjiang	Sui_Libo	-2.1e-05	0.000212	-0.099	7803	7805	117806
Yoruba	Sila	Sui_Huanjiang	Sui_Libo	1.3e-05	0.000206	0.063	7813	7811	117403
Yoruba	Sui_Dushan	Sui_Huanjiang	Sui_Libo	0.00034	0.000214	1.591	7922	7881	117917
Yoruba	Sui_Duyun	Sui_Huanjiang	Sui_Libo	-2e-05	0.000203	-0.098	7892	7894	117917
Yoruba	Sui_Nandan	Sui_Huanjiang	Sui_Libo	0.000268	0.000209	1.28	7913	7882	117917
Yoruba	Sui_Sandu	Sui_Huanjiang	Sui_Libo	0.000388	0.000197	1.963	7917	7871	117917
Yoruba	Sui_Yizhou	Sui_Huanjiang	Sui_Libo	0.000199	0.000206	0.966	7894	7870	117917
Yoruba	Tagalog	Sui_Huanjiang	Sui_Libo	0.000347	0.000212	1.637	7809	7768	117403
Yoruba	Tay	Sui_Huanjiang	Sui_Libo	0.000496	0.000206	2.41	7864	7806	117403
Yoruba	Thai.DG	Sui_Huanjiang	Sui_Libo	0.000411	0.000249	1.648	7753	7705	116447
Yoruba	Tharu	Sui_Huanjiang	Sui_Libo	-0.000135	0.000195	-0.69	7671	7687	117806
Yoruba	Tibetan_Chamdo	Sui_Huanjiang	Sui_Libo	-0.000372	0.000193	-1.931	7795	7839	117806
Yoruba	Tibetan_Gangcha	Sui_Huanjiang	Sui_Libo	-0.000254	0.000189	-1.346	7788	7818	117806
Yoruba	Tibetan_Gannan	Sui_Huanjiang	Sui_Libo	5e-06	0.000202	0.024	7819	7819	117806
Yoruba	Tibetan_Lhasa	Sui_Huanjiang	Sui_Libo	-0.000322	0.000197	-1.634	7796	7834	117806
Yoruba	Tibetan_Nagqu	Sui_Huanjiang	Sui_Libo	-0.00018	0.000201	-0.898	7803	7824	117806
Yoruba	Tibetan_Shannan	Sui_Huanjiang	Sui_Libo	-0.0002	0.000195	-1.022	7794	7817	117806
Yoruba	Tibetan_Shigatse	Sui_Huanjiang	Sui_Libo	-0.000449	0.000196	-2.286	7774	7826	117806
Yoruba	Tibetan_Xinlong	Sui_Huanjiang	Sui_Libo	-0.000181	0.000194	-0.931	7832	7853	117806
Yoruba	Tibetan_Xunhua	Sui_Huanjiang	Sui_Libo	-2.6e-05	0.000214	-0.119	7799	7802	117806
Yoruba	Tibetan_Yajiang	Sui_Huanjiang	Sui_Libo	-0.000226	0.000194	-1.168	7808	7835	117806
Yoruba	Tibetan_Yunnan	Sui_Huanjiang	Sui_Libo	-0.000104	0.000217	-0.479	7826	7839	117806
Yoruba	Tu	Sui_Huanjiang	Sui_Libo	-0.000131	0.000189	-0.694	7811	7826	117917
Yoruba	Tujia	Sui_Huanjiang	Sui_Libo	-7e-05	0.000194	-0.363	7874	7883	117917
Yoruba	Uyghur.DG	Sui_Huanjiang	Sui_Libo	-0.000122	0.000199	-0.615	7628	7642	117917
Yoruba	Vietnam_Lahu	Sui_Huanjiang	Sui_Libo	0.000157	0.0002	0.781	7824	7806	117403
Yoruba	Visayan	Sui_Huanjiang	Sui_Libo	0.000588	0.000226	2.607	7828	7759	117403
Yoruba	Xibo	Sui_Huanjiang	Sui_Libo	-6.1e-05	0.000207	-0.293	7828	7835	117917
Yoruba	Yi	Sui_Huanjiang	Sui_Libo	-9.5e-05	0.000198	-0.482	7837	7848	117917
Yoruba	Yugur	Sui_Huanjiang	Sui_Libo	-5.9e-05	0.000188	-0.313	7831	7838	117806
Yoruba	Zhuang	Sui_Huanjiang	Sui_Libo	0.000447	0.000191	2.341	7904	7851	117806
Yoruba	Ami	Sui_Huanjiang	Sui_Nandan	0.000703	0.00021	3.356	7949	7866	117917
Yoruba	Atayal	Sui_Huanjiang	Sui_Nandan	0.000608	0.000216	2.813	7935	7863	117917
Yoruba	Bahun	Sui_Huanjiang	Sui_Nandan	-6.7e-05	0.000185	-0.361	7573	7581	117806
Yoruba	Bonan	Sui_Huanjiang	Sui_Nandan	6.1e-05	0.000198	0.308	7838	7830	117806
Yoruba	BoY	Sui_Huanjiang	Sui_Nandan	0.0002	0.000216	0.924	7867	7844	117403
Yoruba	Cham	Sui_Huanjiang	Sui_Nandan	0.000449	0.000187	2.404	7811	7758	117403
Yoruba	China_Lahu	Sui_Huanjiang	Sui_Nandan	0.000171	0.000202	0.848	7883	7863	117917
Yoruba	CoLao	Sui_Huanjiang	Sui_Nandan	-0.00056	0.000208	-2.691	7834	7900	117403
Yoruba	Dai	Sui_Huanjiang	Sui_Nandan	0.000635	0.000205	3.091	7930	7855	117917
Yoruba	Dao	Sui_Huanjiang	Sui_Nandan	0.00022	0.000202	1.089	7875	7849	117403
Yoruba	Daur	Sui_Huanjiang	Sui_Nandan	-0.000163	0.000201	-0.81	7832	7852	117917
Yoruba	Dong_Guizhou	Sui_Huanjiang	Sui_Nandan	-3.4e-05	0.000199	-0.169	7895	7898	117806
Yoruba	Dong_Hunan	Sui_Huanjiang	Sui_Nandan	-0.000285	0.000206	-1.382	7885	7919	117806
Yoruba	Dongxiang	Sui_Huanjiang	Sui_Nandan	8.9e-05	0.000192	0.462	7824	7814	117806
Yoruba	Ede	Sui_Huanjiang	Sui_Nandan	0.000473	0.000191	2.473	7806	7750	117403
Yoruba	Gelao	Sui_Huanjiang	Sui_Nandan	0.000171	0.000202	0.848	7897	7876	117806
Yoruba	Giarai	Sui_Huanjiang	Sui_Nandan	0.000424	0.000188	2.252	7802	7752	117403
Yoruba	Han_Chongqing	Sui_Huanjiang	Sui_Nandan	0.00036	0.000243	1.478	7907	7865	117806
Yoruba	Han_Fujian	Sui_Huanjiang	Sui_Nandan	0.000205	0.000208	0.987	7900	7876	117806
Yoruba	Han_Guangdong	Sui_Huanjiang	Sui_Nandan	0.000539	0.000207	2.603	7927	7863	117806
Yoruba	Han_Henan	Sui_Huanjiang	Sui_Nandan	0.00012	0.000214	0.562	7883	7869	117806
Yoruba	Han_Hubei	Sui_Huanjiang	Sui_Nandan	0.000356	0.000215	1.65	7910	7868	117806
Yoruba	Han_Jiangsu	Sui_Huanjiang	Sui_Nandan	0.000239	0.000206	1.157	7891	7863	117806
Yoruba	Han_Shandong	Sui_Huanjiang	Sui_Nandan	6.1e-05	0.000198	0.307	7882	7875	117806
Yoruba	Han_Shanghai	Sui_Huanjiang	Sui_Nandan	0.000192	0.000254	0.756	7900	7877	117806
Yoruba	Han_Shanxi	Sui_Huanjiang	Sui_Nandan	0.0001	0.000208	0.482	7872	7860	117806
Yoruba	Han_Sichuan	Sui_Huanjiang	Sui_Nandan	0.000189	0.000203	0.931	7893	7870	117806
Yoruba	Han_Wanwei	Sui_Huanjiang	Sui_Nandan	0.000725	0.000236	3.075	7930	7844	117917
Yoruba	Han_Zhejiang	Sui_Huanjiang	Sui_Nandan	0.000294	0.000224	1.312	7898	7864	117806
Yoruba	Hezhen	Sui_Huanjiang	Sui_Nandan	-6.6e-05	0.0002	-0.33	7840	7848	117917
Yoruba	Hmong	Sui_Huanjiang	Sui_Nandan	-0.003553	0.000227	-15.652	7723	8142	117805
Yoruba	Japanese.DG	Sui_Huanjiang	Sui_Nandan	2e-05	0.000229	0.087	7763	7761	116450
Yoruba	Jing_Shanxin	Sui_Huanjiang	Sui_Nandan	0.000489	0.000209	2.339	7916	7859	117917
Yoruba	Jing_Wanwei	Sui_Huanjiang	Sui_Nandan	0.000463	0.000195	2.379	7919	7865	117917
Yoruba	Jing_Wutou	Sui_Huanjiang	Sui_Nandan	0.000508	0.000201	2.534	7923	7863	117917
Yoruba	Kazakh_China	Sui_Huanjiang	Sui_Nandan	-0.000105	0.000182	-0.576	7728	7741	117806
Yoruba	KhoMu	Sui_Huanjiang	Sui_Nandan	0.00038	0.000193	1.971	7841	7797	117403
Yoruba	Kinh_Vietnam	Sui_Huanjiang	Sui_Nandan	0.000606	0.000194	3.131	7883	7812	117403
Yoruba	Korean.DG	Sui_Huanjiang	Sui_Nandan	-1.3e-05	0.000247	-0.053	7792	7794	116448
Yoruba	Kyrgyz_China	Sui_Huanjiang	Sui_Nandan	-6.1e-05	0.000178	-0.342	7722	7729	117806
Yoruba	LaChi	Sui_Huanjiang	Sui_Nandan	0.000578	0.000219	2.642	7897	7829	117403
Yoruba	Li	Sui_Huanjiang	Sui_Nandan	0.00084	0.000225	3.738	7944	7845	117805
Yoruba	Malay	Sui_Huanjiang	Sui_Nandan	0.000366	0.000188	1.947	7801	7758	117403
Yoruba	Mang	Sui_Huanjiang	Sui_Nandan	0.000483	0.000212	2.278	7850	7793	117403
Yoruba	Maonan	Sui_Huanjiang	Sui_Nandan	0.000514	0.000199	2.582	7932	7871	117806
Yoruba	Miao	Sui_Huanjiang	Sui_Nandan	-0.000326	0.000208	-1.567	7887	7925	117917
Yoruba	Miao_Huanjiang	Sui_Huanjiang	Sui_Nandan	-0.004003	0.000234	-17.111	7714	8186	117917
Yoruba	Mongola	Sui_Huanjiang	Sui_Nandan	0.000147	0.000203	0.723	7859	7842	117917
Yoruba	Mulam	Sui_Huanjiang	Sui_Nandan	0.000573	0.000194	2.951	7921	7854	117806
Yoruba	Muong	Sui_Huanjiang	Sui_Nandan	0.000566	0.000197	2.865	7890	7823	117403
Yoruba	Naxi	Sui_Huanjiang	Sui_Nandan	-5.9e-05	0.000203	-0.29	7851	7858	117917
Yoruba	Nung	Sui_Huanjiang	Sui_Nandan	0.000555	0.000198	2.795	7889	7824	117403
Yoruba	Oroqen	Sui_Huanjiang	Sui_Nandan	6.3e-05	0.000195	0.321	7856	7849	117917
Yoruba	PaThen	Sui_Huanjiang	Sui_Nandan	-0.001341	0.000221	-6.076	7792	7950	117403
Yoruba	Qiang_Danba	Sui_Huanjiang	Sui_Nandan	-2.9e-05	0.000202	-0.144	7860	7863	117806
Yoruba	Qiang_Daofu	Sui_Huanjiang	Sui_Nandan	-7.1e-05	0.000199	-0.357	7853	7861	117806
Yoruba	Salar	Sui_Huanjiang	Sui_Nandan	4.3e-05	0.000194	0.224	7802	7797	117806
Yoruba	She	Sui_Huanjiang	Sui_Nandan	-7.4e-05	0.000213	-0.35	7896	7905	117917
Yoruba	Sherpa	Sui_Huanjiang	Sui_Nandan	-7.1e-05	0.000206	-0.344	7814	7823	117806
Yoruba	Sila	Sui_Huanjiang	Sui_Nandan	9.2e-05	0.000211	0.436	7833	7822	117403
Yoruba	Sui_Dushan	Sui_Huanjiang	Sui_Nandan	0.000244	0.000212	1.146	7929	7901	117917
Yoruba	Sui_Duyun	Sui_Huanjiang	Sui_Nandan	-0.000175	0.000203	-0.861	7895	7916	117917
Yoruba	Sui_Libo	Sui_Huanjiang	Sui_Nandan	0.000135	0.000209	0.645	7913	7897	117917
Yoruba	Sui_Sandu	Sui_Huanjiang	Sui_Nandan	0.000205	0.000203	1.011	7917	7893	117917
Yoruba	Sui_Yizhou	Sui_Huanjiang	Sui_Nandan	0.000241	0.000204	1.18	7911	7882	117917
Yoruba	Tagalog	Sui_Huanjiang	Sui_Nandan	0.000443	0.000206	2.152	7829	7777	117403
Yoruba	Tay	Sui_Huanjiang	Sui_Nandan	0.000683	0.000196	3.48	7892	7812	117403
Yoruba	Thai.DG	Sui_Huanjiang	Sui_Nandan	0.00039	0.000242	1.607	7767	7722	116447
Yoruba	Tharu	Sui_Huanjiang	Sui_Nandan	-5.7e-05	0.000184	-0.312	7690	7697	117806
Yoruba	Tibetan_Chamdo	Sui_Huanjiang	Sui_Nandan	-0.000157	0.000198	-0.791	7823	7842	117806
Yoruba	Tibetan_Gangcha	Sui_Huanjiang	Sui_Nandan	-0.000163	0.000188	-0.867	7809	7828	117806
Yoruba	Tibetan_Gannan	Sui_Huanjiang	Sui_Nandan	0.000132	0.000205	0.643	7843	7828	117806
Yoruba	Tibetan_Lhasa	Sui_Huanjiang	Sui_Nandan	-8.6e-05	0.000202	-0.427	7826	7836	117806
Yoruba	Tibetan_Nagqu	Sui_Huanjiang	Sui_Nandan	-3.7e-05	0.000204	-0.182	7827	7832	117806
Yoruba	Tibetan_Shannan	Sui_Huanjiang	Sui_Nandan	-6.4e-05	0.000201	-0.318	7817	7825	117806
Yoruba	Tibetan_Shigatse	Sui_Huanjiang	Sui_Nandan	-0.000118	0.000203	-0.582	7810	7824	117806
Yoruba	Tibetan_Xinlong	Sui_Huanjiang	Sui_Nandan	4.8e-05	0.000195	0.246	7862	7856	117806
Yoruba	Tibetan_Xunhua	Sui_Huanjiang	Sui_Nandan	0.000134	0.00022	0.609	7826	7810	117806
Yoruba	Tibetan_Yajiang	Sui_Huanjiang	Sui_Nandan	-6e-06	0.000201	-0.028	7837	7838	117806
Yoruba	Tibetan_Yunnan	Sui_Huanjiang	Sui_Nandan	4.5e-05	0.000231	0.194	7850	7845	117806
Yoruba	Tu	Sui_Huanjiang	Sui_Nandan	6.3e-05	0.000193	0.324	7837	7829	117917
Yoruba	Tujia	Sui_Huanjiang	Sui_Nandan	0.0002	0.000195	1.025	7905	7881	117917
Yoruba	Uyghur.DG	Sui_Huanjiang	Sui_Nandan	4.9e-05	0.000196	0.249	7652	7647	117917
Yoruba	Vietnam_Lahu	Sui_Huanjiang	Sui_Nandan	0.000238	0.000199	1.199	7843	7815	117403
Yoruba	Visayan	Sui_Huanjiang	Sui_Nandan	0.000514	0.000213	2.418	7838	7778	117403
Yoruba	Xibo	Sui_Huanjiang	Sui_Nandan	2e-05	0.000201	0.099	7847	7845	117917
Yoruba	Yi	Sui_Huanjiang	Sui_Nandan	6.2e-05	0.000205	0.305	7861	7854	117917
Yoruba	Yugur	Sui_Huanjiang	Sui_Nandan	5.1e-05	0.000194	0.265	7854	7848	117806
Yoruba	Zhuang	Sui_Huanjiang	Sui_Nandan	0.000506	0.000193	2.62	7923	7863	117806
Yoruba	Ami	Sui_Huanjiang	Sui_Sandu	0.000432	0.000198	2.186	7917	7867	117917
Yoruba	Atayal	Sui_Huanjiang	Sui_Sandu	0.000488	0.000219	2.225	7913	7856	117917
Yoruba	Bahun	Sui_Huanjiang	Sui_Sandu	1.5e-05	0.00019	0.081	7567	7565	117806
Yoruba	Bonan	Sui_Huanjiang	Sui_Sandu	-3.2e-05	0.00019	-0.168	7817	7821	117806
Yoruba	BoY	Sui_Huanjiang	Sui_Sandu	0.000174	0.000214	0.815	7852	7832	117403
Yoruba	Cham	Sui_Huanjiang	Sui_Sandu	0.00039	0.000182	2.143	7794	7749	117403
Yoruba	China_Lahu	Sui_Huanjiang	Sui_Sandu	1.7e-05	0.000193	0.09	7860	7858	117917
Yoruba	CoLao	Sui_Huanjiang	Sui_Sandu	-0.000551	0.000206	-2.679	7821	7886	117403
Yoruba	Dai	Sui_Huanjiang	Sui_Sandu	0.000581	0.000197	2.953	7913	7844	117917
Yoruba	Dao	Sui_Huanjiang	Sui_Sandu	0.000175	0.000194	0.902	7859	7839	117403
Yoruba	Daur	Sui_Huanjiang	Sui_Sandu	-0.000201	0.000194	-1.038	7816	7840	117917
Yoruba	Dong_Guizhou	Sui_Huanjiang	Sui_Sandu	-5.3e-05	0.000194	-0.272	7879	7886	117806
Yoruba	Dong_Hunan	Sui_Huanjiang	Sui_Sandu	-0.000273	0.000198	-1.383	7872	7904	117806
Yoruba	Dongxiang	Sui_Huanjiang	Sui_Sandu	1.3e-05	0.000188	0.07	7805	7804	117806
Yoruba	Ede	Sui_Huanjiang	Sui_Sandu	0.000456	0.000183	2.5	7791	7738	117403
Yoruba	Gelao	Sui_Huanjiang	Sui_Sandu	0.000134	0.000191	0.702	7882	7866	117806
Yoruba	Giarai	Sui_Huanjiang	Sui_Sandu	0.000498	0.000184	2.698	7793	7735	117403
Yoruba	Han_Chongqing	Sui_Huanjiang	Sui_Sandu	0.000181	0.000233	0.778	7883	7861	117806
Yoruba	Han_Fujian	Sui_Huanjiang	Sui_Sandu	0.00012	0.000204	0.589	7881	7867	117806
Yoruba	Han_Guangdong	Sui_Huanjiang	Sui_Sandu	0.000502	0.0002	2.505	7911	7852	117806
Yoruba	Han_Henan	Sui_Huanjiang	Sui_Sandu	0.0001	0.000204	0.488	7867	7855	117806
Yoruba	Han_Hubei	Sui_Huanjiang	Sui_Sandu	0.00011	0.000205	0.539	7880	7867	117806
Yoruba	Han_Jiangsu	Sui_Huanjiang	Sui_Sandu	8e-05	0.000197	0.406	7868	7858	117806
Yoruba	Han_Shandong	Sui_Huanjiang	Sui_Sandu	-1.4e-05	0.000193	-0.073	7864	7865	117806
Yoruba	Han_Shanghai	Sui_Huanjiang	Sui_Sandu	8.8e-05	0.000246	0.358	7879	7869	117806
Yoruba	Han_Shanxi	Sui_Huanjiang	Sui_Sandu	-0.000117	0.000197	-0.595	7844	7858	117806
Yoruba	Han_Sichuan	Sui_Huanjiang	Sui_Sandu	2.5e-05	0.000197	0.125	7870	7867	117806
Yoruba	Han_Wanwei	Sui_Huanjiang	Sui_Sandu	0.00067	0.000223	3.002	7914	7835	117917
Yoruba	Han_Zhejiang	Sui_Huanjiang	Sui_Sandu	0.000142	0.000209	0.68	7873	7856	117806
Yoruba	Hezhen	Sui_Huanjiang	Sui_Sandu	-0.000151	0.000198	-0.762	7821	7838	117917
Yoruba	Hmong	Sui_Huanjiang	Sui_Sandu	-0.0034	0.000218	-15.587	7719	8119	117805
Yoruba	Japanese.DG	Sui_Huanjiang	Sui_Sandu	-2.7e-05	0.000208	-0.13	7747	7751	116450
Yoruba	Jing_Shanxin	Sui_Huanjiang	Sui_Sandu	0.000268	0.000206	1.304	7889	7857	117917
Yoruba	Jing_Wanwei	Sui_Huanjiang	Sui_Sandu	0.000354	0.000189	1.875	7899	7857	117917
Yoruba	Jing_Wutou	Sui_Huanjiang	Sui_Sandu	0.000392	0.000192	2.045	7902	7856	117917
Yoruba	Kazakh_China	Sui_Huanjiang	Sui_Sandu	-0.000191	0.000183	-1.046	7709	7732	117806
Yoruba	KhoMu	Sui_Huanjiang	Sui_Sandu	0.000295	0.000188	1.57	7823	7789	117403
Yoruba	Kinh_Vietnam	Sui_Huanjiang	Sui_Sandu	0.000436	0.00019	2.291	7858	7807	117403
Yoruba	Korean.DG	Sui_Huanjiang	Sui_Sandu	4.6e-05	0.000241	0.19	7782	7777	116448
Yoruba	Kyrgyz_China	Sui_Huanjiang	Sui_Sandu	-0.000106	0.000176	-0.603	7704	7717	117806
Yoruba	LaChi	Sui_Huanjiang	Sui_Sandu	0.000431	0.000207	2.085	7874	7823	117403
Yoruba	Li	Sui_Huanjiang	Sui_Sandu	0.000741	0.000208	3.559	7925	7837	117805
Yoruba	Malay	Sui_Huanjiang	Sui_Sandu	0.0003	0.000185	1.616	7784	7749	117403
Yoruba	Mang	Sui_Huanjiang	Sui_Sandu	0.000239	0.00021	1.141	7820	7792	117403
Yoruba	Maonan	Sui_Huanjiang	Sui_Sandu	0.000523	0.000192	2.727	7919	7857	117806
Yoruba	Miao	Sui_Huanjiang	Sui_Sandu	-0.000575	0.000196	-2.937	7856	7924	117917
Yoruba	Miao_Huanjiang	Sui_Huanjiang	Sui_Sandu	-0.003961	0.000225	-17.569	7700	8167	117917
Yoruba	Mongola	Sui_Huanjiang	Sui_Sandu	0.000117	0.000196	0.597	7844	7830	117917
Yoruba	Mulam	Sui_Huanjiang	Sui_Sandu	0.00057	0.000189	3.014	7907	7840	117806
Yoruba	Muong	Sui_Huanjiang	Sui_Sandu	0.000617	0.000183	3.378	7879	7807	117403
Yoruba	Naxi	Sui_Huanjiang	Sui_Sandu	-9.9e-05	0.000198	-0.502	7834	7846	117917
Yoruba	Nung	Sui_Huanjiang	Sui_Sandu	0.000527	0.000193	2.728	7874	7812	117403
Yoruba	Oroqen	Sui_Huanjiang	Sui_Sandu	-5e-05	0.000201	-0.247	7836	7842	117917
Yoruba	PaThen	Sui_Huanjiang	Sui_Sandu	-0.001273	0.000208	-6.111	7783	7932	117403
Yoruba	Qiang_Danba	Sui_Huanjiang	Sui_Sandu	-0.000156	0.000198	-0.79	7838	7857	117806
Yoruba	Qiang_Daofu	Sui_Huanjiang	Sui_Sandu	-0.000208	0.000187	-1.111	7830	7854	117806
Yoruba	Salar	Sui_Huanjiang	Sui_Sandu	-0.000117	0.000182	-0.642	7778	7791	117806
Yoruba	She	Sui_Huanjiang	Sui_Sandu	-0.000213	0.000199	-1.069	7873	7898	117917
Yoruba	Sherpa	Sui_Huanjiang	Sui_Sandu	-0.00025	0.000209	-1.195	7786	7816	117806
Yoruba	Sila	Sui_Huanjiang	Sui_Sandu	-5e-06	0.000203	-0.023	7812	7812	117403
Yoruba	Sui_Dushan	Sui_Huanjiang	Sui_Sandu	0.000298	0.000202	1.475	7919	7884	117917
Yoruba	Sui_Duyun	Sui_Huanjiang	Sui_Sandu	-1.8e-05	0.000193	-0.092	7893	7895	117917
Yoruba	Sui_Libo	Sui_Huanjiang	Sui_Sandu	0.000387	0.000197	1.963	7917	7871	117917
Yoruba	Sui_Nandan	Sui_Huanjiang	Sui_Sandu	0.000337	0.000198	1.704	7917	7877	117917
Yoruba	Sui_Yizhou	Sui_Huanjiang	Sui_Sandu	0.000137	0.000195	0.7	7891	7875	117917
Yoruba	Tagalog	Sui_Huanjiang	Sui_Sandu	0.000308	0.0002	1.54	7806	7770	117403
Yoruba	Tay	Sui_Huanjiang	Sui_Sandu	0.00043	0.000191	2.245	7863	7812	117403
Yoruba	Thai.DG	Sui_Huanjiang	Sui_Sandu	0.000382	0.000237	1.609	7753	7708	116447
Yoruba	Tharu	Sui_Huanjiang	Sui_Sandu	-0.000149	0.00018	-0.829	7672	7690	117806
Yoruba	Tibetan_Chamdo	Sui_Huanjiang	Sui_Sandu	-0.000276	0.000188	-1.469	7801	7834	117806
Yoruba	Tibetan_Gangcha	Sui_Huanjiang	Sui_Sandu	-0.000204	0.000179	-1.144	7792	7816	117806
Yoruba	Tibetan_Gannan	Sui_Huanjiang	Sui_Sandu	5.2e-05	0.000202	0.259	7822	7816	117806
Yoruba	Tibetan_Lhasa	Sui_Huanjiang	Sui_Sandu	-0.000283	0.000189	-1.5	7799	7832	117806
Yoruba	Tibetan_Nagqu	Sui_Huanjiang	Sui_Sandu	-0.000208	0.0002	-1.042	7801	7826	117806
Yoruba	Tibetan_Shannan	Sui_Huanjiang	Sui_Sandu	-0.000239	0.000191	-1.25	7791	7819	117806
Yoruba	Tibetan_Shigatse	Sui_Huanjiang	Sui_Sandu	-0.00035	0.000195	-1.8	7781	7822	117806
Yoruba	Tibetan_Xinlong	Sui_Huanjiang	Sui_Sandu	-9.2e-05	0.000187	-0.49	7838	7849	117806
Yoruba	Tibetan_Xunhua	Sui_Huanjiang	Sui_Sandu	-9.7e-05	0.000204	-0.474	7796	7807	117806
Yoruba	Tibetan_Yajiang	Sui_Huanjiang	Sui_Sandu	-9.3e-05	0.000188	-0.494	7818	7829	117806
Yoruba	Tibetan_Yunnan	Sui_Huanjiang	Sui_Sandu	-0.000144	0.000216	-0.669	7824	7841	117806
Yoruba	Tu	Sui_Huanjiang	Sui_Sandu	-0.000123	0.000183	-0.673	7812	7826	117917
Yoruba	Tujia	Sui_Huanjiang	Sui_Sandu	-6.5e-05	0.000194	-0.335	7875	7882	117917
Yoruba	Uyghur.DG	Sui_Huanjiang	Sui_Sandu	8.7e-05	0.000189	0.46	7642	7632	117917
Yoruba	Vietnam_Lahu	Sui_Huanjiang	Sui_Sandu	0.000141	0.000188	0.753	7823	7807	117403
Yoruba	Visayan	Sui_Huanjiang	Sui_Sandu	0.000358	0.000212	1.687	7815	7773	117403
Yoruba	Xibo	Sui_Huanjiang	Sui_Sandu	-0.000108	0.000203	-0.535	7824	7837	117917
Yoruba	Yi	Sui_Huanjiang	Sui_Sandu	-0.000216	0.000194	-1.114	7830	7855	117917
Yoruba	Yugur	Sui_Huanjiang	Sui_Sandu	-6.6e-05	0.000188	-0.35	7832	7839	117806
Yoruba	Zhuang	Sui_Huanjiang	Sui_Sandu	0.000422	0.000186	2.263	7903	7854	117806
Yoruba	Ami	Sui_Huanjiang	Sui_Yizhou	0.00025	0.000211	1.185	7940	7910	117917
Yoruba	Atayal	Sui_Huanjiang	Sui_Yizhou	0.000324	0.000229	1.413	7936	7898	117917
Yoruba	Bahun	Sui_Huanjiang	Sui_Yizhou	-5.3e-05	0.000174	-0.305	7596	7603	117806
Yoruba	Bonan	Sui_Huanjiang	Sui_Yizhou	2e-05	0.000192	0.102	7855	7852	117806
Yoruba	BoY	Sui_Huanjiang	Sui_Yizhou	-0.000166	0.000215	-0.772	7862	7882	117403
Yoruba	Cham	Sui_Huanjiang	Sui_Yizhou	5.1e-05	0.000185	0.276	7806	7800	117403
Yoruba	China_Lahu	Sui_Huanjiang	Sui_Yizhou	-9.5e-05	0.000199	-0.477	7887	7898	117917
Yoruba	CoLao	Sui_Huanjiang	Sui_Yizhou	-0.000881	0.000219	-4.021	7833	7937	117403
Yoruba	Dai	Sui_Huanjiang	Sui_Yizhou	0.000226	0.000199	1.139	7923	7896	117917
Yoruba	Dao	Sui_Huanjiang	Sui_Yizhou	-0.00013	0.000204	-0.639	7872	7887	117403
Yoruba	Daur	Sui_Huanjiang	Sui_Yizhou	0.000232	0.000198	1.174	7876	7849	117917
Yoruba	Dong_Guizhou	Sui_Huanjiang	Sui_Yizhou	-0.000347	0.000198	-1.747	7895	7935	117806
Yoruba	Dong_Hunan	Sui_Huanjiang	Sui_Yizhou	-0.000554	0.000209	-2.645	7887	7953	117806
Yoruba	Dongxiang	Sui_Huanjiang	Sui_Yizhou	0.00012	0.000188	0.638	7846	7832	117806
Yoruba	Ede	Sui_Huanjiang	Sui_Yizhou	-3.7e-05	0.000181	-0.206	7793	7797	117403
Yoruba	Gelao	Sui_Huanjiang	Sui_Yizhou	-0.000211	0.000196	-1.076	7893	7918	117806
Yoruba	Giarai	Sui_Huanjiang	Sui_Yizhou	7e-06	0.000185	0.039	7795	7794	117403
Yoruba	Han_Chongqing	Sui_Huanjiang	Sui_Yizhou	0.000258	0.000234	1.105	7921	7890	117806
Yoruba	Han_Fujian	Sui_Huanjiang	Sui_Yizhou	0.000247	0.000213	1.16	7924	7895	117806
Yoruba	Han_Guangdong	Sui_Huanjiang	Sui_Yizhou	0.000339	0.000205	1.653	7934	7894	117806
Yoruba	Han_Henan	Sui_Huanjiang	Sui_Yizhou	0.000331	0.000205	1.611	7915	7876	117806
Yoruba	Han_Hubei	Sui_Huanjiang	Sui_Yizhou	0.000338	0.000208	1.624	7929	7889	117806
Yoruba	Han_Jiangsu	Sui_Huanjiang	Sui_Yizhou	0.000288	0.000202	1.424	7916	7882	117806
Yoruba	Han_Shandong	Sui_Huanjiang	Sui_Yizhou	0.000249	0.000199	1.249	7913	7884	117806
Yoruba	Han_Shanghai	Sui_Huanjiang	Sui_Yizhou	0.000144	0.000255	0.564	7917	7900	117806
Yoruba	Han_Shanxi	Sui_Huanjiang	Sui_Yizhou	0.000226	0.000196	1.151	7899	7873	117806
Yoruba	Han_Sichuan	Sui_Huanjiang	Sui_Yizhou	0.000113	0.000194	0.581	7907	7894	117806
Yoruba	Han_Wanwei	Sui_Huanjiang	Sui_Yizhou	0.000588	0.000222	2.653	7940	7871	117917
Yoruba	Han_Zhejiang	Sui_Huanjiang	Sui_Yizhou	0.000419	0.000221	1.897	7924	7875	117806
Yoruba	Hezhen	Sui_Huanjiang	Sui_Yizhou	0.000217	0.000197	1.102	7878	7853	117917
Yoruba	Hmong	Sui_Huanjiang	Sui_Yizhou	-0.003789	0.000228	-16.631	7728	8174	117805
Yoruba	Japanese.DG	Sui_Huanjiang	Sui_Yizhou	0.000209	0.000217	0.965	7795	7771	116450
Yoruba	Jing_Shanxin	Sui_Huanjiang	Sui_Yizhou	0.000101	0.000208	0.488	7910	7898	117917
Yoruba	Jing_Wanwei	Sui_Huanjiang	Sui_Yizhou	0.000218	0.000191	1.145	7923	7898	117917
Yoruba	Jing_Wutou	Sui_Huanjiang	Sui_Yizhou	0.000154	0.000208	0.74	7921	7903	117917
Yoruba	Kazakh_China	Sui_Huanjiang	Sui_Yizhou	5e-05	0.000176	0.286	7759	7753	117806
Yoruba	KhoMu	Sui_Huanjiang	Sui_Yizhou	1e-06	0.000191	0.006	7837	7837	117403
Yoruba	Kinh_Vietnam	Sui_Huanjiang	Sui_Yizhou	0.00028	0.000195	1.435	7881	7848	117403
Yoruba	Korean.DG	Sui_Huanjiang	Sui_Yizhou	0.000269	0.000252	1.067	7826	7795	116448
Yoruba	Kyrgyz_China	Sui_Huanjiang	Sui_Yizhou	1.1e-05	0.000168	0.066	7746	7745	117806
Yoruba	LaChi	Sui_Huanjiang	Sui_Yizhou	0.000299	0.000221	1.356	7900	7865	117403
Yoruba	Li	Sui_Huanjiang	Sui_Yizhou	0.000496	0.000218	2.274	7942	7884	117805
Yoruba	Malay	Sui_Huanjiang	Sui_Yizhou	-1.5e-05	0.000187	-0.081	7796	7798	117403
Yoruba	Mang	Sui_Huanjiang	Sui_Yizhou	0.000235	0.00021	1.118	7853	7825	117403
Yoruba	Maonan	Sui_Huanjiang	Sui_Yizhou	0.000196	0.000195	1.007	7931	7908	117806
Yoruba	Miao	Sui_Huanjiang	Sui_Yizhou	-0.000622	0.000205	-3.038	7887	7960	117917
Yoruba	Miao_Huanjiang	Sui_Huanjiang	Sui_Yizhou	-0.004384	0.000242	-18.139	7709	8225	117917
Yoruba	Mongola	Sui_Huanjiang	Sui_Yizhou	0.000316	0.000197	1.605	7889	7852	117917
Yoruba	Mulam	Sui_Huanjiang	Sui_Yizhou	0.000271	0.000189	1.431	7921	7889	117806
Yoruba	Muong	Sui_Huanjiang	Sui_Yizhou	0.000238	0.00019	1.252	7888	7860	117403
Yoruba	Naxi	Sui_Huanjiang	Sui_Yizhou	-7.5e-05	0.000195	-0.386	7870	7879	117917
Yoruba	Nung	Sui_Huanjiang	Sui_Yizhou	0.000348	0.000194	1.794	7896	7855	117403
Yoruba	Oroqen	Sui_Huanjiang	Sui_Yizhou	0.000108	0.000206	0.525	7880	7868	117917
Yoruba	PaThen	Sui_Huanjiang	Sui_Yizhou	-0.001505	0.00021	-7.153	7800	7976	117403
Yoruba	Qiang_Danba	Sui_Huanjiang	Sui_Yizhou	4.8e-05	0.000185	0.259	7885	7880	117806
Yoruba	Qiang_Daofu	Sui_Huanjiang	Sui_Yizhou	8e-05	0.000187	0.429	7882	7873	117806
Yoruba	Salar	Sui_Huanjiang	Sui_Yizhou	7.5e-05	0.000182	0.413	7824	7815	117806
Yoruba	She	Sui_Huanjiang	Sui_Yizhou	-0.000219	0.000204	-1.07	7905	7931	117917
Yoruba	Sherpa	Sui_Huanjiang	Sui_Yizhou	0.000199	0.0002	0.997	7852	7828	117806
Yoruba	Sila	Sui_Huanjiang	Sui_Yizhou	0.000103	0.0002	0.513	7852	7840	117403
Yoruba	Sui_Dushan	Sui_Huanjiang	Sui_Yizhou	-0.000433	0.000201	-2.153	7904	7955	117917
Yoruba	Sui_Duyun	Sui_Huanjiang	Sui_Yizhou	-0.000702	0.000197	-3.567	7882	7964	117917
Yoruba	Sui_Libo	Sui_Huanjiang	Sui_Yizhou	-0.000436	0.000205	-2.128	7894	7945	117917
Yoruba	Sui_Nandan	Sui_Huanjiang	Sui_Yizhou	-0.000262	0.000198	-1.326	7911	7941	117917
Yoruba	Sui_Sandu	Sui_Huanjiang	Sui_Yizhou	-0.000498	0.000196	-2.54	7891	7950	117917
Yoruba	Tagalog	Sui_Huanjiang	Sui_Yizhou	0.000203	0.000212	0.958	7832	7808	117403
Yoruba	Tay	Sui_Huanjiang	Sui_Yizhou	0.00032	0.000199	1.604	7888	7850	117403
Yoruba	Thai.DG	Sui_Huanjiang	Sui_Yizhou	-2e-05	0.000239	-0.082	7760	7762	116447
Yoruba	Tharu	Sui_Huanjiang	Sui_Yizhou	2.4e-05	0.00019	0.124	7717	7715	117806
Yoruba	Tibetan_Chamdo	Sui_Huanjiang	Sui_Yizhou	3e-06	0.000186	0.018	7854	7853	117806
Yoruba	Tibetan_Gangcha	Sui_Huanjiang	Sui_Yizhou	-4e-06	0.000179	-0.024	7839	7839	117806
Yoruba	Tibetan_Gannan	Sui_Huanjiang	Sui_Yizhou	0.000398	0.000203	1.964	7880	7833	117806
Yoruba	Tibetan_Lhasa	Sui_Huanjiang	Sui_Yizhou	-3.7e-05	0.000193	-0.192	7848	7853	117806
Yoruba	Tibetan_Nagqu	Sui_Huanjiang	Sui_Yizhou	8.5e-05	0.000194	0.436	7853	7843	117806
Yoruba	Tibetan_Shannan	Sui_Huanjiang	Sui_Yizhou	7.7e-05	0.00019	0.403	7845	7836	117806
Yoruba	Tibetan_Shigatse	Sui_Huanjiang	Sui_Yizhou	-9.7e-05	0.000195	-0.499	7831	7842	117806
Yoruba	Tibetan_Xinlong	Sui_Huanjiang	Sui_Yizhou	8e-05	0.000194	0.411	7884	7875	117806
Yoruba	Tibetan_Xunhua	Sui_Huanjiang	Sui_Yizhou	0.00023	0.000214	1.073	7852	7825	117806
Yoruba	Tibetan_Yajiang	Sui_Huanjiang	Sui_Yizhou	0.000104	0.000189	0.552	7865	7853	117806
Yoruba	Tibetan_Yunnan	Sui_Huanjiang	Sui_Yizhou	0.000144	0.000208	0.693	7876	7859	117806
Yoruba	Tu	Sui_Huanjiang	Sui_Yizhou	0.000209	0.000183	1.139	7865	7841	117917
Yoruba	Tujia	Sui_Huanjiang	Sui_Yizhou	3.9e-05	0.000198	0.197	7914	7909	117917
Yoruba	Uyghur.DG	Sui_Huanjiang	Sui_Yizhou	-0.000111	0.000186	-0.597	7661	7674	117917
Yoruba	Vietnam_Lahu	Sui_Huanjiang	Sui_Yizhou	6e-06	0.000195	0.03	7849	7848	117403
Yoruba	Visayan	Sui_Huanjiang	Sui_Yizhou	0.000329	0.000219	1.502	7845	7807	117403
Yoruba	Xibo	Sui_Huanjiang	Sui_Yizhou	0.000179	0.000203	0.886	7877	7856	117917
Yoruba	Yi	Sui_Huanjiang	Sui_Yizhou	-6e-05	0.000193	-0.313	7874	7881	117917
Yoruba	Yugur	Sui_Huanjiang	Sui_Yizhou	0.000168	0.000187	0.898	7881	7862	117806
Yoruba	Zhuang	Sui_Huanjiang	Sui_Yizhou	0.00023	0.000191	1.203	7924	7897	117806
Yoruba	Ami	Sui_Libo	Sui_Dushan	2.4e-05	0.000213	0.114	7876	7873	117917
Yoruba	Atayal	Sui_Libo	Sui_Dushan	1e-05	0.000237	0.044	7869	7868	117917
Yoruba	Bahun	Sui_Libo	Sui_Dushan	5.8e-05	0.000192	0.303	7549	7542	117806
Yoruba	Bonan	Sui_Libo	Sui_Dushan	0.000151	0.00019	0.795	7807	7789	117806
Yoruba	BoY	Sui_Libo	Sui_Dushan	6.9e-05	0.000219	0.314	7825	7817	117403
Yoruba	Cham	Sui_Libo	Sui_Dushan	-7.9e-05	0.000188	-0.418	7750	7759	117403
Yoruba	China_Lahu	Sui_Libo	Sui_Dushan	9.5e-05	0.000219	0.432	7846	7835	117917
Yoruba	CoLao	Sui_Libo	Sui_Dushan	4.2e-05	0.000214	0.195	7830	7825	117403
Yoruba	Dai	Sui_Libo	Sui_Dushan	0.000124	0.000206	0.605	7870	7855	117917
Yoruba	Dao	Sui_Libo	Sui_Dushan	8e-05	0.000205	0.39	7833	7824	117403
Yoruba	Daur	Sui_Libo	Sui_Dushan	0.000234	0.000196	1.192	7818	7791	117917
Yoruba	Dong_Guizhou	Sui_Libo	Sui_Dushan	7e-05	0.000194	0.362	7868	7859	117806
Yoruba	Dong_Hunan	Sui_Libo	Sui_Dushan	1.7e-05	0.000209	0.08	7867	7865	117806
Yoruba	Dongxiang	Sui_Libo	Sui_Dushan	0.000162	0.00019	0.853	7792	7773	117806
Yoruba	Ede	Sui_Libo	Sui_Dushan	1.4e-05	0.000194	0.07	7750	7748	117403
Yoruba	Gelao	Sui_Libo	Sui_Dushan	9.7e-05	0.000205	0.474	7861	7849	117806
Yoruba	Giarai	Sui_Libo	Sui_Dushan	1.7e-05	0.000195	0.086	7749	7747	117403
Yoruba	Han_Chongqing	Sui_Libo	Sui_Dushan	-3.9e-05	0.000228	-0.17	7849	7853	117806
Yoruba	Han_Fujian	Sui_Libo	Sui_Dushan	5.5e-05	0.000219	0.251	7858	7851	117806
Yoruba	Han_Guangdong	Sui_Libo	Sui_Dushan	0.000149	0.0002	0.747	7870	7853	117806
Yoruba	Han_Henan	Sui_Libo	Sui_Dushan	0.000256	0.000214	1.199	7856	7826	117806
Yoruba	Han_Hubei	Sui_Libo	Sui_Dushan	-1.7e-05	0.000209	-0.083	7854	7856	117806
Yoruba	Han_Jiangsu	Sui_Libo	Sui_Dushan	5.4e-05	0.000206	0.259	7846	7840	117806
Yoruba	Han_Shandong	Sui_Libo	Sui_Dushan	0.000195	0.000199	0.984	7854	7831	117806
Yoruba	Han_Shanghai	Sui_Libo	Sui_Dushan	0.000312	0.000249	1.25	7874	7838	117806
Yoruba	Han_Shanxi	Sui_Libo	Sui_Dushan	0.000189	0.000204	0.928	7840	7818	117806
Yoruba	Han_Sichuan	Sui_Libo	Sui_Dushan	0.00013	0.000204	0.635	7855	7840	117806
Yoruba	Han_Wanwei	Sui_Libo	Sui_Dushan	0.000329	0.000222	1.486	7878	7839	117917
Yoruba	Han_Zhejiang	Sui_Libo	Sui_Dushan	0.000172	0.000217	0.792	7853	7833	117806
Yoruba	Hezhen	Sui_Libo	Sui_Dushan	8.2e-05	0.0002	0.408	7814	7804	117917
Yoruba	Hmong	Sui_Libo	Sui_Dushan	-6.9e-05	0.000208	-0.332	7870	7878	117805
Yoruba	Japanese.DG	Sui_Libo	Sui_Dushan	0.000359	0.000218	1.65	7749	7707	116450
Yoruba	Jing_Shanxin	Sui_Libo	Sui_Dushan	0.000141	0.000214	0.657	7866	7849	117917
Yoruba	Jing_Wanwei	Sui_Libo	Sui_Dushan	6.8e-05	0.000193	0.349	7865	7857	117917
Yoruba	Jing_Wutou	Sui_Libo	Sui_Dushan	0.000162	0.000205	0.79	7870	7851	117917
Yoruba	Kazakh_China	Sui_Libo	Sui_Dushan	0.000148	0.000185	0.799	7710	7692	117806
Yoruba	KhoMu	Sui_Libo	Sui_Dushan	4.6e-05	0.000193	0.239	7791	7785	117403
Yoruba	Kinh_Vietnam	Sui_Libo	Sui_Dushan	3.6e-05	0.000198	0.179	7818	7814	117403
Yoruba	Korean.DG	Sui_Libo	Sui_Dushan	7.1e-05	0.000238	0.301	7760	7752	116448
Yoruba	Kyrgyz_China	Sui_Libo	Sui_Dushan	5.9e-05	0.000177	0.334	7694	7687	117806
Yoruba	LaChi	Sui_Libo	Sui_Dushan	8.3e-05	0.000216	0.387	7839	7829	117403
Yoruba	Li	Sui_Libo	Sui_Dushan	1.1e-05	0.000224	0.049	7866	7865	117805
Yoruba	Malay	Sui_Libo	Sui_Dushan	8.1e-05	0.000196	0.414	7755	7746	117403
Yoruba	Mang	Sui_Libo	Sui_Dushan	5.9e-05	0.000214	0.276	7793	7786	117403
Yoruba	Maonan	Sui_Libo	Sui_Dushan	6.3e-05	0.000196	0.32	7875	7867	117806
Yoruba	Miao	Sui_Libo	Sui_Dushan	0.000288	0.000204	1.411	7882	7848	117917
Yoruba	Miao_Huanjiang	Sui_Libo	Sui_Dushan	0.000227	0.000221	1.029	7902	7875	117917
Yoruba	Mongola	Sui_Libo	Sui_Dushan	0.000172	0.000206	0.832	7828	7808	117917
Yoruba	Mulam	Sui_Libo	Sui_Dushan	0.000156	0.000196	0.796	7867	7849	117806
Yoruba	Muong	Sui_Libo	Sui_Dushan	-7e-06	0.0002	-0.033	7827	7828	117403
Yoruba	Naxi	Sui_Libo	Sui_Dushan	0.000176	0.000192	0.919	7830	7809	117917
Yoruba	Nung	Sui_Libo	Sui_Dushan	-7.8e-05	0.0002	-0.388	7822	7831	117403
Yoruba	Oroqen	Sui_Libo	Sui_Dushan	-4e-05	0.000205	-0.194	7814	7819	117917
Yoruba	PaThen	Sui_Libo	Sui_Dushan	0.000196	0.000208	0.942	7841	7818	117403
Yoruba	Qiang_Danba	Sui_Libo	Sui_Dushan	9.3e-05	0.000202	0.462	7832	7821	117806
Yoruba	Qiang_Daofu	Sui_Libo	Sui_Dushan	0.000155	0.000195	0.797	7829	7811	117806
Yoruba	Salar	Sui_Libo	Sui_Dushan	0.000133	0.000197	0.674	7773	7758	117806
Yoruba	She	Sui_Libo	Sui_Dushan	1.5e-05	0.000198	0.074	7864	7863	117917
Yoruba	Sherpa	Sui_Libo	Sui_Dushan	0.000119	0.000212	0.559	7792	7778	117806
Yoruba	Sila	Sui_Libo	Sui_Dushan	3.5e-05	0.000207	0.167	7792	7788	117403
Yoruba	Sui_Duyun	Sui_Libo	Sui_Dushan	0.000145	0.000207	0.699	7882	7864	117917
Yoruba	Sui_Huanjiang	Sui_Libo	Sui_Dushan	6.2e-05	0.000214	0.292	7881	7874	117917
Yoruba	Sui_Nandan	Sui_Libo	Sui_Dushan	0.000171	0.000212	0.806	7889	7869	117917
Yoruba	Sui_Sandu	Sui_Libo	Sui_Dushan	-2.7e-05	0.000205	-0.131	7872	7876	117917
Yoruba	Sui_Yizhou	Sui_Libo	Sui_Dushan	6.6e-05	0.00021	0.316	7867	7859	117917
Yoruba	Tagalog	Sui_Libo	Sui_Dushan	6e-05	0.000205	0.291	7774	7767	117403
Yoruba	Tay	Sui_Libo	Sui_Dushan	2e-05	0.000203	0.097	7820	7818	117403
Yoruba	Thai.DG	Sui_Libo	Sui_Dushan	0.000158	0.000237	0.666	7720	7701	116447
Yoruba	Tharu	Sui_Libo	Sui_Dushan	0.000159	0.000191	0.83	7668	7649	117806
Yoruba	Tibetan_Chamdo	Sui_Libo	Sui_Dushan	0.000252	0.000194	1.301	7812	7782	117806
Yoruba	Tibetan_Gangcha	Sui_Libo	Sui_Dushan	0.000119	0.000188	0.635	7788	7774	117806
Yoruba	Tibetan_Gannan	Sui_Libo	Sui_Dushan	0.000191	0.000194	0.984	7811	7788	117806
Yoruba	Tibetan_Lhasa	Sui_Libo	Sui_Dushan	0.000183	0.000199	0.921	7805	7784	117806
Yoruba	Tibetan_Nagqu	Sui_Libo	Sui_Dushan	4e-05	0.000197	0.201	7795	7790	117806
Yoruba	Tibetan_Shannan	Sui_Libo	Sui_Dushan	0.000118	0.000194	0.606	7792	7778	117806
Yoruba	Tibetan_Shigatse	Sui_Libo	Sui_Dushan	0.000269	0.000198	1.363	7795	7763	117806
Yoruba	Tibetan_Xinlong	Sui_Libo	Sui_Dushan	0.000226	0.000191	1.183	7836	7810	117806
Yoruba	Tibetan_Xunhua	Sui_Libo	Sui_Dushan	1.4e-05	0.000218	0.063	7781	7779	117806
Yoruba	Tibetan_Yajiang	Sui_Libo	Sui_Dushan	0.00023	0.000193	1.196	7816	7789	117806
Yoruba	Tibetan_Yunnan	Sui_Libo	Sui_Dushan	0.000151	0.000229	0.659	7822	7805	117806
Yoruba	Tu	Sui_Libo	Sui_Dushan	0.000271	0.000187	1.444	7817	7785	117917
Yoruba	Tujia	Sui_Libo	Sui_Dushan	0.000113	0.000199	0.568	7866	7853	117917
Yoruba	Uyghur.DG	Sui_Libo	Sui_Dushan	0.000105	0.000199	0.527	7624	7611	117917
Yoruba	Vietnam_Lahu	Sui_Libo	Sui_Dushan	0.000144	0.000211	0.681	7805	7788	117403
Yoruba	Visayan	Sui_Libo	Sui_Dushan	-7.3e-05	0.000229	-0.321	7775	7783	117403
Yoruba	Xibo	Sui_Libo	Sui_Dushan	0.00017	0.000204	0.831	7822	7802	117917
Yoruba	Yi	Sui_Libo	Sui_Dushan	0.000141	0.000202	0.697	7832	7816	117917
Yoruba	Yugur	Sui_Libo	Sui_Dushan	7.2e-05	0.000187	0.386	7819	7811	117806
Yoruba	Zhuang	Sui_Libo	Sui_Dushan	-3.8e-05	0.00019	-0.199	7858	7862	117806
Yoruba	Ami	Sui_Libo	Sui_Duyun	-0.000229	0.000187	-1.224	7875	7902	117917
Yoruba	Atayal	Sui_Libo	Sui_Duyun	-0.000255	0.000197	-1.29	7867	7897	117917
Yoruba	Bahun	Sui_Libo	Sui_Duyun	-0.000217	0.000169	-1.283	7546	7571	117806
Yoruba	Bonan	Sui_Libo	Sui_Duyun	1.3e-05	0.000172	0.075	7813	7812	117806
Yoruba	BoY	Sui_Libo	Sui_Duyun	1.4e-05	0.000186	0.078	7837	7835	117403
Yoruba	Cham	Sui_Libo	Sui_Duyun	-0.000184	0.000168	-1.097	7756	7778	117403
Yoruba	China_Lahu	Sui_Libo	Sui_Duyun	-0.000133	0.000181	-0.737	7845	7860	117917
Yoruba	CoLao	Sui_Libo	Sui_Duyun	-7.5e-05	0.000187	-0.403	7837	7846	117403
Yoruba	Dai	Sui_Libo	Sui_Duyun	-0.000163	0.000178	-0.918	7866	7885	117917
Yoruba	Dao	Sui_Libo	Sui_Duyun	-0.00022	0.000177	-1.241	7829	7855	117403
Yoruba	Daur	Sui_Libo	Sui_Duyun	6.6e-05	0.000175	0.376	7821	7814	117917
Yoruba	Dong_Guizhou	Sui_Libo	Sui_Duyun	-0.000197	0.00017	-1.16	7865	7888	117806
Yoruba	Dong_Hunan	Sui_Libo	Sui_Duyun	-0.000266	0.000181	-1.465	7863	7894	117806
Yoruba	Dongxiang	Sui_Libo	Sui_Duyun	-0.000101	0.000169	-0.597	7790	7802	117806
Yoruba	Ede	Sui_Libo	Sui_Duyun	-0.00027	0.000166	-1.622	7745	7777	117403
Yoruba	Gelao	Sui_Libo	Sui_Duyun	-0.000245	0.000181	-1.354	7853	7881	117806
Yoruba	Giarai	Sui_Libo	Sui_Duyun	-0.0003	0.000173	-1.734	7743	7778	117403
Yoruba	Han_Chongqing	Sui_Libo	Sui_Duyun	-0.000113	0.000201	-0.559	7858	7871	117806
Yoruba	Han_Fujian	Sui_Libo	Sui_Duyun	-0.000147	0.000183	-0.801	7860	7877	117806
Yoruba	Han_Guangdong	Sui_Libo	Sui_Duyun	-0.00014	0.000183	-0.763	7867	7884	117806
Yoruba	Han_Henan	Sui_Libo	Sui_Duyun	-6.5e-05	0.00019	-0.344	7850	7858	117806
Yoruba	Han_Hubei	Sui_Libo	Sui_Duyun	-0.00022	0.000191	-1.15	7858	7884	117806
Yoruba	Han_Jiangsu	Sui_Libo	Sui_Duyun	-0.000293	0.000183	-1.599	7840	7874	117806
Yoruba	Han_Shandong	Sui_Libo	Sui_Duyun	-7.1e-05	0.000176	-0.4	7852	7860	117806
Yoruba	Han_Shanghai	Sui_Libo	Sui_Duyun	-0.000193	0.000216	-0.891	7854	7877	117806
Yoruba	Han_Shanxi	Sui_Libo	Sui_Duyun	0.000101	0.00018	0.562	7850	7838	117806
Yoruba	Han_Sichuan	Sui_Libo	Sui_Duyun	-0.000149	0.000179	-0.829	7853	7871	117806
Yoruba	Han_Wanwei	Sui_Libo	Sui_Duyun	-0.0001	0.000206	-0.485	7865	7877	117917
Yoruba	Han_Zhejiang	Sui_Libo	Sui_Duyun	-0.000133	0.000184	-0.721	7850	7866	117806
Yoruba	Hezhen	Sui_Libo	Sui_Duyun	3e-05	0.000175	0.173	7824	7821	117917
Yoruba	Hmong	Sui_Libo	Sui_Duyun	0.000169	0.000185	0.913	7902	7882	117805
Yoruba	Japanese.DG	Sui_Libo	Sui_Duyun	-7.5e-05	0.000199	-0.378	7736	7745	116450
Yoruba	Jing_Shanxin	Sui_Libo	Sui_Duyun	-9.8e-05	0.000192	-0.509	7867	7878	117917
Yoruba	Jing_Wanwei	Sui_Libo	Sui_Duyun	-0.000198	0.000172	-1.15	7863	7886	117917
Yoruba	Jing_Wutou	Sui_Libo	Sui_Duyun	-0.000134	0.000176	-0.765	7867	7882	117917
Yoruba	Kazakh_China	Sui_Libo	Sui_Duyun	-6e-06	0.000167	-0.035	7713	7714	117806
Yoruba	KhoMu	Sui_Libo	Sui_Duyun	-0.000155	0.00017	-0.912	7791	7809	117403
Yoruba	Kinh_Vietnam	Sui_Libo	Sui_Duyun	-0.000176	0.000176	-0.998	7819	7839	117403
Yoruba	Korean.DG	Sui_Libo	Sui_Duyun	7e-06	0.000217	0.032	7769	7768	116448
Yoruba	Kyrgyz_China	Sui_Libo	Sui_Duyun	2e-06	0.000156	0.014	7705	7704	117806
Yoruba	LaChi	Sui_Libo	Sui_Duyun	-0.000298	0.000178	-1.673	7829	7864	117403
Yoruba	Li	Sui_Libo	Sui_Duyun	-0.000164	0.000199	-0.823	7870	7889	117805
Yoruba	Malay	Sui_Libo	Sui_Duyun	-0.000165	0.00017	-0.97	7751	7771	117403
Yoruba	Mang	Sui_Libo	Sui_Duyun	-0.000222	0.000196	-1.136	7791	7817	117403
Yoruba	Maonan	Sui_Libo	Sui_Duyun	-0.000222	0.000178	-1.248	7871	7897	117806
Yoruba	Miao	Sui_Libo	Sui_Duyun	5e-05	0.000177	0.282	7882	7876	117917
Yoruba	Miao_Huanjiang	Sui_Libo	Sui_Duyun	0.000172	0.000196	0.88	7913	7893	117917
Yoruba	Mongola	Sui_Libo	Sui_Duyun	-6.4e-05	0.00018	-0.355	7826	7834	117917
Yoruba	Mulam	Sui_Libo	Sui_Duyun	-0.00014	0.000172	-0.812	7863	7880	117806
Yoruba	Muong	Sui_Libo	Sui_Duyun	-0.000277	0.00017	-1.628	7824	7857	117403
Yoruba	Naxi	Sui_Libo	Sui_Duyun	1.4e-05	0.000178	0.079	7833	7831	117917
Yoruba	Nung	Sui_Libo	Sui_Duyun	-0.000326	0.000174	-1.872	7820	7859	117403
Yoruba	Oroqen	Sui_Libo	Sui_Duyun	-9.3e-05	0.00018	-0.516	7826	7837	117917
Yoruba	PaThen	Sui_Libo	Sui_Duyun	-5.6e-05	0.000185	-0.3	7838	7845	117403
Yoruba	Qiang_Danba	Sui_Libo	Sui_Duyun	-0.00011	0.00018	-0.609	7833	7846	117806
Yoruba	Qiang_Daofu	Sui_Libo	Sui_Duyun	-3.4e-05	0.000173	-0.196	7831	7835	117806
Yoruba	Salar	Sui_Libo	Sui_Duyun	-0.000129	0.000172	-0.749	7770	7785	117806
Yoruba	She	Sui_Libo	Sui_Duyun	-0.00018	0.000183	-0.983	7867	7888	117917
Yoruba	Sherpa	Sui_Libo	Sui_Duyun	-0.000216	0.00019	-1.139	7782	7807	117806
Yoruba	Sila	Sui_Libo	Sui_Duyun	-0.000209	0.000178	-1.176	7792	7817	117403
Yoruba	Sui_Dushan	Sui_Libo	Sui_Duyun	-0.000252	0.000195	-1.296	7882	7911	117917
Yoruba	Sui_Huanjiang	Sui_Libo	Sui_Duyun	2.5e-05	0.000187	0.135	7894	7891	117917
Yoruba	Sui_Nandan	Sui_Libo	Sui_Duyun	-0.000285	0.000187	-1.524	7874	7907	117917
Yoruba	Sui_Sandu	Sui_Libo	Sui_Duyun	-0.00038	0.000179	-2.118	7865	7910	117917
Yoruba	Sui_Yizhou	Sui_Libo	Sui_Duyun	-0.000241	0.000184	-1.308	7863	7891	117917
Yoruba	Tagalog	Sui_Libo	Sui_Duyun	-0.000121	0.00018	-0.672	7775	7789	117403
Yoruba	Tay	Sui_Libo	Sui_Duyun	-0.000284	0.000178	-1.596	7814	7847	117403
Yoruba	Thai.DG	Sui_Libo	Sui_Duyun	-0.000177	0.000214	-0.825	7713	7733	116447
Yoruba	Tharu	Sui_Libo	Sui_Duyun	-8.4e-05	0.000163	-0.515	7666	7676	117806
Yoruba	Tibetan_Chamdo	Sui_Libo	Sui_Duyun	-4e-06	0.000173	-0.021	7809	7809	117806
Yoruba	Tibetan_Gangcha	Sui_Libo	Sui_Duyun	-8.2e-05	0.000165	-0.496	7789	7799	117806
Yoruba	Tibetan_Gannan	Sui_Libo	Sui_Duyun	-5.1e-05	0.000188	-0.272	7810	7816	117806
Yoruba	Tibetan_Lhasa	Sui_Libo	Sui_Duyun	-0.000106	0.000181	-0.587	7801	7814	117806
Yoruba	Tibetan_Nagqu	Sui_Libo	Sui_Duyun	-0.000122	0.000179	-0.684	7797	7812	117806
Yoruba	Tibetan_Shannan	Sui_Libo	Sui_Duyun	-0.000242	0.000173	-1.396	7782	7811	117806
Yoruba	Tibetan_Shigatse	Sui_Libo	Sui_Duyun	-3e-05	0.000169	-0.175	7789	7792	117806
Yoruba	Tibetan_Xinlong	Sui_Libo	Sui_Duyun	-3.1e-05	0.000175	-0.176	7834	7837	117806
Yoruba	Tibetan_Xunhua	Sui_Libo	Sui_Duyun	-0.000221	0.000195	-1.136	7781	7807	117806
Yoruba	Tibetan_Yajiang	Sui_Libo	Sui_Duyun	-0.000111	0.000173	-0.643	7809	7822	117806
Yoruba	Tibetan_Yunnan	Sui_Libo	Sui_Duyun	-0.000122	0.000192	-0.637	7818	7832	117806
Yoruba	Tu	Sui_Libo	Sui_Duyun	-3.1e-05	0.000169	-0.184	7810	7814	117917
Yoruba	Tujia	Sui_Libo	Sui_Duyun	-6.8e-05	0.000179	-0.379	7868	7876	117917
Yoruba	Uyghur.DG	Sui_Libo	Sui_Duyun	-7e-06	0.000177	-0.037	7629	7630	117917
Yoruba	Vietnam_Lahu	Sui_Libo	Sui_Duyun	-0.000153	0.00018	-0.854	7800	7818	117403
Yoruba	Visayan	Sui_Libo	Sui_Duyun	-0.000408	0.000198	-2.055	7766	7814	117403
Yoruba	Xibo	Sui_Libo	Sui_Duyun	2.4e-05	0.000185	0.132	7828	7825	117917
Yoruba	Yi	Sui_Libo	Sui_Duyun	-0.000213	0.000173	-1.233	7823	7848	117917
Yoruba	Yugur	Sui_Libo	Sui_Duyun	-0.000114	0.000167	-0.685	7822	7835	117806
Yoruba	Zhuang	Sui_Libo	Sui_Duyun	-0.000209	0.000171	-1.225	7861	7886	117806
Yoruba	Ami	Sui_Libo	Sui_Huanjiang	-0.000456	0.000206	-2.214	7865	7918	117917
Yoruba	Atayal	Sui_Libo	Sui_Huanjiang	-0.000437	0.000227	-1.927	7859	7910	117917
Yoruba	Bahun	Sui_Libo	Sui_Huanjiang	-7.1e-05	0.000192	-0.372	7560	7568	117806
Yoruba	Bonan	Sui_Libo	Sui_Huanjiang	0.000162	0.000193	0.84	7829	7809	117806
Yoruba	BoY	Sui_Libo	Sui_Huanjiang	-1.1e-05	0.000213	-0.051	7839	7840	117403
Yoruba	Cham	Sui_Libo	Sui_Huanjiang	-0.000401	0.000188	-2.131	7747	7794	117403
Yoruba	China_Lahu	Sui_Libo	Sui_Huanjiang	-9.6e-05	0.000206	-0.467	7853	7865	117917
Yoruba	CoLao	Sui_Libo	Sui_Huanjiang	0.000587	0.000217	2.705	7887	7818	117403
Yoruba	Dai	Sui_Libo	Sui_Huanjiang	-0.000537	0.000204	-2.636	7848	7911	117917
Yoruba	Dao	Sui_Libo	Sui_Huanjiang	-0.000134	0.000206	-0.653	7839	7855	117403
Yoruba	Daur	Sui_Libo	Sui_Huanjiang	0.000275	0.000198	1.385	7842	7810	117917
Yoruba	Dong_Guizhou	Sui_Libo	Sui_Huanjiang	9e-05	0.000192	0.467	7888	7877	117806
Yoruba	Dong_Hunan	Sui_Libo	Sui_Huanjiang	0.000236	0.000207	1.14	7902	7874	117806
Yoruba	Dongxiang	Sui_Libo	Sui_Huanjiang	9.4e-05	0.000192	0.49	7808	7797	117806
Yoruba	Ede	Sui_Libo	Sui_Huanjiang	-0.00052	0.000189	-2.757	7734	7795	117403
Yoruba	Gelao	Sui_Libo	Sui_Huanjiang	-0.000159	0.000207	-0.766	7865	7884	117806
Yoruba	Giarai	Sui_Libo	Sui_Huanjiang	-0.000544	0.000193	-2.815	7732	7796	117403
Yoruba	Han_Chongqing	Sui_Libo	Sui_Huanjiang	-0.000108	0.000239	-0.451	7864	7877	117806
Yoruba	Han_Fujian	Sui_Libo	Sui_Huanjiang	-0.000152	0.000217	-0.701	7864	7882	117806
Yoruba	Han_Guangdong	Sui_Libo	Sui_Huanjiang	-0.000301	0.000207	-1.454	7862	7897	117806
Yoruba	Han_Henan	Sui_Libo	Sui_Huanjiang	2.2e-05	0.000215	0.1	7861	7859	117806
Yoruba	Han_Hubei	Sui_Libo	Sui_Huanjiang	-0.000364	0.000209	-1.742	7853	7896	117806
Yoruba	Han_Jiangsu	Sui_Libo	Sui_Huanjiang	-8.3e-05	0.000216	-0.385	7858	7868	117806
Yoruba	Han_Shandong	Sui_Libo	Sui_Huanjiang	0.00011	0.0002	0.548	7870	7857	117806
Yoruba	Han_Shanghai	Sui_Libo	Sui_Huanjiang	5.5e-05	0.000259	0.211	7876	7870	117806
Yoruba	Han_Shanxi	Sui_Libo	Sui_Huanjiang	0.000154	0.000204	0.753	7859	7840	117806
Yoruba	Han_Sichuan	Sui_Libo	Sui_Huanjiang	-6.1e-05	0.000206	-0.298	7863	7871	117806
Yoruba	Han_Wanwei	Sui_Libo	Sui_Huanjiang	-0.000541	0.000227	-2.39	7843	7907	117917
Yoruba	Han_Zhejiang	Sui_Libo	Sui_Huanjiang	-5e-06	0.000218	-0.023	7865	7865	117806
Yoruba	Hezhen	Sui_Libo	Sui_Huanjiang	0.00016	0.000201	0.793	7839	7820	117917
Yoruba	Hmong	Sui_Libo	Sui_Huanjiang	0.003323	0.000225	14.761	8117	7725	117805
Yoruba	Japanese.DG	Sui_Libo	Sui_Huanjiang	0.000116	0.000234	0.497	7755	7742	116450
Yoruba	Jing_Shanxin	Sui_Libo	Sui_Huanjiang	-0.00038	0.000211	-1.803	7851	7896	117917
Yoruba	Jing_Wanwei	Sui_Libo	Sui_Huanjiang	-0.000374	0.000193	-1.937	7855	7899	117917
Yoruba	Jing_Wutou	Sui_Libo	Sui_Huanjiang	-0.000311	0.000206	-1.513	7859	7896	117917
Yoruba	Kazakh_China	Sui_Libo	Sui_Huanjiang	0.000197	0.000184	1.071	7732	7709	117806
Yoruba	KhoMu	Sui_Libo	Sui_Huanjiang	-0.000355	0.000197	-1.799	7784	7825	117403
Yoruba	Kinh_Vietnam	Sui_Libo	Sui_Huanjiang	-0.000455	0.000197	-2.306	7805	7859	117403
Yoruba	Korean.DG	Sui_Libo	Sui_Huanjiang	0.000157	0.000243	0.644	7784	7766	116448
Yoruba	Kyrgyz_China	Sui_Libo	Sui_Huanjiang	0.000157	0.000176	0.889	7721	7703	117806
Yoruba	LaChi	Sui_Libo	Sui_Huanjiang	-0.000536	0.000214	-2.506	7818	7881	117403
Yoruba	Li	Sui_Libo	Sui_Huanjiang	-0.000799	0.000222	-3.594	7834	7928	117805
Yoruba	Malay	Sui_Libo	Sui_Huanjiang	-0.000383	0.000192	-1.997	7744	7789	117403
Yoruba	Mang	Sui_Libo	Sui_Huanjiang	-0.000478	0.000209	-2.28	7777	7833	117403
Yoruba	Maonan	Sui_Libo	Sui_Huanjiang	-0.000475	0.000201	-2.358	7859	7915	117806
Yoruba	Miao	Sui_Libo	Sui_Huanjiang	0.000599	0.000206	2.913	7923	7853	117917
Yoruba	Miao_Huanjiang	Sui_Libo	Sui_Huanjiang	0.004015	0.000238	16.853	8173	7699	117917
Yoruba	Mongola	Sui_Libo	Sui_Huanjiang	4.3e-05	0.000199	0.215	7838	7833	117917
Yoruba	Mulam	Sui_Libo	Sui_Huanjiang	-0.000494	0.000198	-2.493	7844	7902	117806
Yoruba	Muong	Sui_Libo	Sui_Huanjiang	-0.000694	0.000197	-3.523	7803	7884	117403
Yoruba	Naxi	Sui_Libo	Sui_Huanjiang	0.000223	0.000202	1.103	7853	7826	117917
Yoruba	Nung	Sui_Libo	Sui_Huanjiang	-0.000625	0.0002	-3.131	7805	7878	117403
Yoruba	Oroqen	Sui_Libo	Sui_Huanjiang	0.000115	0.000207	0.552	7845	7832	117917
Yoruba	PaThen	Sui_Libo	Sui_Huanjiang	0.001264	0.000215	5.872	7931	7783	117403
Yoruba	Qiang_Danba	Sui_Libo	Sui_Huanjiang	0.000173	0.000197	0.876	7856	7836	117806
Yoruba	Qiang_Daofu	Sui_Libo	Sui_Huanjiang	0.000254	0.000192	1.321	7856	7826	117806
Yoruba	Salar	Sui_Libo	Sui_Huanjiang	6.5e-05	0.000189	0.343	7789	7781	117806
Yoruba	She	Sui_Libo	Sui_Huanjiang	0.000187	0.000205	0.912	7896	7874	117917
Yoruba	Sherpa	Sui_Libo	Sui_Huanjiang	2.1e-05	0.000212	0.099	7805	7803	117806
Yoruba	Sila	Sui_Libo	Sui_Huanjiang	-1.3e-05	0.000206	-0.063	7811	7813	117403
Yoruba	Sui_Dushan	Sui_Libo	Sui_Huanjiang	-0.00034	0.000214	-1.591	7881	7922	117917
Yoruba	Sui_Duyun	Sui_Libo	Sui_Huanjiang	2e-05	0.000203	0.098	7894	7892	117917
Yoruba	Sui_Nandan	Sui_Libo	Sui_Huanjiang	-0.000268	0.000209	-1.28	7882	7913	117917
Yoruba	Sui_Sandu	Sui_Libo	Sui_Huanjiang	-0.000388	0.000197	-1.963	7871	7917	117917
Yoruba	Sui_Yizhou	Sui_Libo	Sui_Huanjiang	-0.000199	0.000206	-0.966	7870	7894	117917
Yoruba	Tagalog	Sui_Libo	Sui_Huanjiang	-0.000347	0.000212	-1.637	7768	7809	117403
Yoruba	Tay	Sui_Libo	Sui_Huanjiang	-0.000496	0.000206	-2.41	7806	7864	117403
Yoruba	Thai.DG	Sui_Libo	Sui_Huanjiang	-0.000411	0.000249	-1.648	7705	7753	116447
Yoruba	Tharu	Sui_Libo	Sui_Huanjiang	0.000135	0.000195	0.69	7687	7671	117806
Yoruba	Tibetan_Chamdo	Sui_Libo	Sui_Huanjiang	0.000372	0.000193	1.931	7839	7795	117806
Yoruba	Tibetan_Gangcha	Sui_Libo	Sui_Huanjiang	0.000254	0.000189	1.346	7818	7788	117806
Yoruba	Tibetan_Gannan	Sui_Libo	Sui_Huanjiang	-5e-06	0.000202	-0.024	7819	7819	117806
Yoruba	Tibetan_Lhasa	Sui_Libo	Sui_Huanjiang	0.000322	0.000197	1.634	7834	7796	117806
Yoruba	Tibetan_Nagqu	Sui_Libo	Sui_Huanjiang	0.00018	0.000201	0.898	7824	7803	117806
Yoruba	Tibetan_Shannan	Sui_Libo	Sui_Huanjiang	0.0002	0.000195	1.022	7817	7794	117806
Yoruba	Tibetan_Shigatse	Sui_Libo	Sui_Huanjiang	0.000449	0.000196	2.286	7826	7774	117806
Yoruba	Tibetan_Xinlong	Sui_Libo	Sui_Huanjiang	0.000181	0.000194	0.931	7853	7832	117806
Yoruba	Tibetan_Xunhua	Sui_Libo	Sui_Huanjiang	2.6e-05	0.000214	0.119	7802	7799	117806
Yoruba	Tibetan_Yajiang	Sui_Libo	Sui_Huanjiang	0.000226	0.000194	1.168	7835	7808	117806
Yoruba	Tibetan_Yunnan	Sui_Libo	Sui_Huanjiang	0.000104	0.000217	0.479	7839	7826	117806
Yoruba	Tu	Sui_Libo	Sui_Huanjiang	0.000131	0.000189	0.694	7826	7811	117917
Yoruba	Tujia	Sui_Libo	Sui_Huanjiang	7e-05	0.000194	0.363	7883	7874	117917
Yoruba	Uyghur.DG	Sui_Libo	Sui_Huanjiang	0.000122	0.000199	0.615	7642	7628	117917
Yoruba	Vietnam_Lahu	Sui_Libo	Sui_Huanjiang	-0.000157	0.0002	-0.781	7806	7824	117403
Yoruba	Visayan	Sui_Libo	Sui_Huanjiang	-0.000588	0.000226	-2.607	7759	7828	117403
Yoruba	Xibo	Sui_Libo	Sui_Huanjiang	6.1e-05	0.000207	0.293	7835	7828	117917
Yoruba	Yi	Sui_Libo	Sui_Huanjiang	9.5e-05	0.000198	0.482	7848	7837	117917
Yoruba	Yugur	Sui_Libo	Sui_Huanjiang	5.9e-05	0.000188	0.313	7838	7831	117806
Yoruba	Zhuang	Sui_Libo	Sui_Huanjiang	-0.000447	0.000191	-2.341	7851	7904	117806
Yoruba	Ami	Sui_Libo	Sui_Nandan	0.000247	0.000199	1.246	7904	7875	117917
Yoruba	Atayal	Sui_Libo	Sui_Nandan	0.000171	0.000209	0.817	7891	7871	117917
Yoruba	Bahun	Sui_Libo	Sui_Nandan	-0.000138	0.000176	-0.783	7548	7565	117806
Yoruba	Bonan	Sui_Libo	Sui_Nandan	0.000223	0.000182	1.226	7824	7797	117806
Yoruba	BoY	Sui_Libo	Sui_Nandan	0.000189	0.000196	0.961	7844	7822	117403
Yoruba	Cham	Sui_Libo	Sui_Nandan	4.8e-05	0.000186	0.259	7770	7764	117403
Yoruba	China_Lahu	Sui_Libo	Sui_Nandan	7.4e-05	0.000204	0.365	7856	7847	117917
Yoruba	CoLao	Sui_Libo	Sui_Nandan	2.8e-05	0.000199	0.139	7842	7839	117403
Yoruba	Dai	Sui_Libo	Sui_Nandan	9.8e-05	0.00019	0.515	7881	7869	117917
Yoruba	Dao	Sui_Libo	Sui_Nandan	8.5e-05	0.000186	0.459	7845	7835	117403
Yoruba	Daur	Sui_Libo	Sui_Nandan	0.000112	0.000183	0.609	7823	7810	117917
Yoruba	Dong_Guizhou	Sui_Libo	Sui_Nandan	5.6e-05	0.000185	0.303	7879	7872	117806
Yoruba	Dong_Hunan	Sui_Libo	Sui_Nandan	-4.9e-05	0.000193	-0.255	7875	7881	117806
Yoruba	Dongxiang	Sui_Libo	Sui_Nandan	0.000183	0.00018	1.019	7806	7784	117806
Yoruba	Ede	Sui_Libo	Sui_Nandan	-4.8e-05	0.000183	-0.26	7758	7763	117403
Yoruba	Gelao	Sui_Libo	Sui_Nandan	1.2e-05	0.000191	0.063	7867	7865	117806
Yoruba	Giarai	Sui_Libo	Sui_Nandan	-0.00012	0.000185	-0.651	7752	7766	117403
Yoruba	Han_Chongqing	Sui_Libo	Sui_Nandan	0.000252	0.00022	1.143	7879	7850	117806
Yoruba	Han_Fujian	Sui_Libo	Sui_Nandan	5.3e-05	0.000201	0.264	7870	7864	117806
Yoruba	Han_Guangdong	Sui_Libo	Sui_Nandan	0.000238	0.000197	1.207	7888	7860	117806
Yoruba	Han_Henan	Sui_Libo	Sui_Nandan	0.000141	0.000197	0.717	7862	7845	117806
Yoruba	Han_Hubei	Sui_Libo	Sui_Nandan	-8e-06	0.0002	-0.04	7868	7869	117806
Yoruba	Han_Jiangsu	Sui_Libo	Sui_Nandan	0.000155	0.000195	0.798	7865	7846	117806
Yoruba	Han_Shandong	Sui_Libo	Sui_Nandan	0.00017	0.000185	0.921	7865	7845	117806
Yoruba	Han_Shanghai	Sui_Libo	Sui_Nandan	0.000247	0.000232	1.067	7881	7852	117806
Yoruba	Han_Shanxi	Sui_Libo	Sui_Nandan	0.000254	0.000191	1.327	7858	7828	117806
Yoruba	Han_Sichuan	Sui_Libo	Sui_Nandan	0.000128	0.000194	0.66	7868	7853	117806
Yoruba	Han_Wanwei	Sui_Libo	Sui_Nandan	0.000184	0.000218	0.844	7880	7858	117917
Yoruba	Han_Zhejiang	Sui_Libo	Sui_Nandan	0.000289	0.000206	1.401	7876	7842	117806
Yoruba	Hezhen	Sui_Libo	Sui_Nandan	9.3e-05	0.000194	0.482	7827	7816	117917
Yoruba	Hmong	Sui_Libo	Sui_Nandan	-0.00023	0.000198	-1.158	7872	7899	117805
Yoruba	Japanese.DG	Sui_Libo	Sui_Nandan	0.000136	0.000211	0.644	7747	7731	116450
Yoruba	Jing_Shanxin	Sui_Libo	Sui_Nandan	0.000109	0.000204	0.536	7876	7864	117917
Yoruba	Jing_Wanwei	Sui_Libo	Sui_Nandan	8.9e-05	0.000184	0.486	7879	7869	117917
Yoruba	Jing_Wutou	Sui_Libo	Sui_Nandan	0.000197	0.000189	1.043	7886	7863	117917
Yoruba	Kazakh_China	Sui_Libo	Sui_Nandan	9.2e-05	0.000168	0.546	7717	7706	117806
Yoruba	KhoMu	Sui_Libo	Sui_Nandan	2.5e-05	0.000186	0.135	7801	7798	117403
Yoruba	Kinh_Vietnam	Sui_Libo	Sui_Nandan	0.000151	0.000184	0.822	7839	7821	117403
Yoruba	Korean.DG	Sui_Libo	Sui_Nandan	0.000143	0.000235	0.611	7777	7760	116448
Yoruba	Kyrgyz_China	Sui_Libo	Sui_Nandan	9.6e-05	0.000167	0.572	7709	7697	117806
Yoruba	LaChi	Sui_Libo	Sui_Nandan	4.2e-05	0.000202	0.207	7850	7845	117403
Yoruba	Li	Sui_Libo	Sui_Nandan	4.1e-05	0.000215	0.191	7881	7876	117805
Yoruba	Malay	Sui_Libo	Sui_Nandan	-1.7e-05	0.000191	-0.088	7760	7762	117403
Yoruba	Mang	Sui_Libo	Sui_Nandan	6e-06	0.000204	0.028	7803	7803	117403
Yoruba	Maonan	Sui_Libo	Sui_Nandan	3.8e-05	0.000188	0.204	7885	7880	117806
Yoruba	Miao	Sui_Libo	Sui_Nandan	0.000273	0.000189	1.444	7894	7862	117917
Yoruba	Miao_Huanjiang	Sui_Libo	Sui_Nandan	1.2e-05	0.000202	0.061	7900	7898	117917
Yoruba	Mongola	Sui_Libo	Sui_Nandan	0.000189	0.000195	0.973	7840	7817	117917
Yoruba	Mulam	Sui_Libo	Sui_Nandan	8e-05	0.000184	0.434	7875	7866	117806
Yoruba	Muong	Sui_Libo	Sui_Nandan	-0.000128	0.000189	-0.678	7832	7847	117403
Yoruba	Naxi	Sui_Libo	Sui_Nandan	0.000164	0.000191	0.859	7840	7821	117917
Yoruba	Nung	Sui_Libo	Sui_Nandan	-7e-05	0.000187	-0.375	7835	7843	117403
Yoruba	Oroqen	Sui_Libo	Sui_Nandan	0.000177	0.000195	0.907	7840	7819	117917
Yoruba	PaThen	Sui_Libo	Sui_Nandan	-7.8e-05	0.000202	-0.385	7835	7844	117403
Yoruba	Qiang_Danba	Sui_Libo	Sui_Nandan	0.000144	0.000198	0.726	7848	7831	117806
Yoruba	Qiang_Daofu	Sui_Libo	Sui_Nandan	0.000183	0.000185	0.988	7844	7823	117806
Yoruba	Salar	Sui_Libo	Sui_Nandan	0.000108	0.000186	0.581	7784	7771	117806
Yoruba	She	Sui_Libo	Sui_Nandan	0.000113	0.000194	0.581	7883	7870	117917
Yoruba	Sherpa	Sui_Libo	Sui_Nandan	-5e-05	0.000199	-0.25	7792	7798	117806
Yoruba	Sila	Sui_Libo	Sui_Nandan	7.9e-05	0.0002	0.395	7809	7800	117403
Yoruba	Sui_Dushan	Sui_Libo	Sui_Nandan	-9.7e-05	0.000208	-0.464	7889	7900	117917
Yoruba	Sui_Duyun	Sui_Libo	Sui_Nandan	-0.000155	0.00019	-0.817	7874	7892	117917
Yoruba	Sui_Huanjiang	Sui_Libo	Sui_Nandan	-0.000133	0.000199	-0.666	7882	7897	117917
Yoruba	Sui_Sandu	Sui_Libo	Sui_Nandan	-0.000182	0.000194	-0.942	7875	7897	117917
Yoruba	Sui_Yizhou	Sui_Libo	Sui_Nandan	4.2e-05	0.000192	0.217	7878	7873	117917
Yoruba	Tagalog	Sui_Libo	Sui_Nandan	9.6e-05	0.000194	0.494	7788	7777	117403
Yoruba	Tay	Sui_Libo	Sui_Nandan	0.000187	0.000191	0.982	7843	7821	117403
Yoruba	Thai.DG	Sui_Libo	Sui_Nandan	-2.1e-05	0.000232	-0.092	7723	7726	116447
Yoruba	Tharu	Sui_Libo	Sui_Nandan	7.7e-05	0.000184	0.42	7673	7664	117806
Yoruba	Tibetan_Chamdo	Sui_Libo	Sui_Nandan	0.000216	0.000181	1.192	7821	7796	117806
Yoruba	Tibetan_Gangcha	Sui_Libo	Sui_Nandan	9.2e-05	0.000174	0.526	7799	7788	117806
Yoruba	Tibetan_Gannan	Sui_Libo	Sui_Nandan	0.000127	0.00019	0.669	7820	7806	117806
Yoruba	Tibetan_Lhasa	Sui_Libo	Sui_Nandan	0.000236	0.000194	1.215	7821	7793	117806
Yoruba	Tibetan_Nagqu	Sui_Libo	Sui_Nandan	0.000143	0.000189	0.757	7814	7797	117806
Yoruba	Tibetan_Shannan	Sui_Libo	Sui_Nandan	0.000136	0.000183	0.74	7805	7789	117806
Yoruba	Tibetan_Shigatse	Sui_Libo	Sui_Nandan	0.00033	0.00019	1.74	7811	7772	117806
Yoruba	Tibetan_Xinlong	Sui_Libo	Sui_Nandan	0.000229	0.000182	1.26	7848	7821	117806
Yoruba	Tibetan_Xunhua	Sui_Libo	Sui_Nandan	0.000159	0.000211	0.754	7803	7784	117806
Yoruba	Tibetan_Yajiang	Sui_Libo	Sui_Nandan	0.00022	0.000184	1.201	7827	7801	117806
Yoruba	Tibetan_Yunnan	Sui_Libo	Sui_Nandan	0.000149	0.000215	0.693	7834	7816	117806
Yoruba	Tu	Sui_Libo	Sui_Nandan	0.000194	0.000182	1.065	7823	7800	117917
Yoruba	Tujia	Sui_Libo	Sui_Nandan	0.00027	0.000187	1.443	7888	7856	117917
Yoruba	Uyghur.DG	Sui_Libo	Sui_Nandan	0.000171	0.000187	0.917	7638	7618	117917
Yoruba	Vietnam_Lahu	Sui_Libo	Sui_Nandan	8.2e-05	0.000195	0.42	7813	7803	117403
Yoruba	Visayan	Sui_Libo	Sui_Nandan	-7.4e-05	0.000214	-0.345	7786	7795	117403
Yoruba	Xibo	Sui_Libo	Sui_Nandan	8.1e-05	0.000197	0.409	7828	7819	117917
Yoruba	Yi	Sui_Libo	Sui_Nandan	0.000158	0.000188	0.841	7845	7827	117917
Yoruba	Yugur	Sui_Libo	Sui_Nandan	0.00011	0.000177	0.622	7834	7821	117806
Yoruba	Zhuang	Sui_Libo	Sui_Nandan	5.9e-05	0.000182	0.324	7877	7870	117806
Yoruba	Ami	Sui_Libo	Sui_Sandu	-2.4e-05	0.000175	-0.139	7864	7867	117917
Yoruba	Atayal	Sui_Libo	Sui_Sandu	5.1e-05	0.000198	0.258	7863	7857	117917
Yoruba	Bahun	Sui_Libo	Sui_Sandu	-5.6e-05	0.000172	-0.325	7535	7541	117806
Yoruba	Bonan	Sui_Libo	Sui_Sandu	0.000131	0.000163	0.799	7797	7781	117806
Yoruba	BoY	Sui_Libo	Sui_Sandu	0.000163	0.000183	0.896	7823	7803	117403
Yoruba	Cham	Sui_Libo	Sui_Sandu	-1.1e-05	0.000161	-0.071	7746	7747	117403
Yoruba	China_Lahu	Sui_Libo	Sui_Sandu	-7.9e-05	0.000178	-0.444	7826	7836	117917
Yoruba	CoLao	Sui_Libo	Sui_Sandu	3.7e-05	0.000185	0.198	7822	7818	117403
Yoruba	Dai	Sui_Libo	Sui_Sandu	4.4e-05	0.000173	0.255	7856	7851	117917
Yoruba	Dao	Sui_Libo	Sui_Sandu	4e-05	0.000171	0.237	7823	7818	117403
Yoruba	Daur	Sui_Libo	Sui_Sandu	7.3e-05	0.000172	0.426	7801	7792	117917
Yoruba	Dong_Guizhou	Sui_Libo	Sui_Sandu	3.7e-05	0.000168	0.22	7857	7852	117806
Yoruba	Dong_Hunan	Sui_Libo	Sui_Sandu	-3.7e-05	0.000176	-0.212	7855	7860	117806
Yoruba	Dongxiang	Sui_Libo	Sui_Sandu	0.000107	0.00016	0.672	7780	7768	117806
Yoruba	Ede	Sui_Libo	Sui_Sandu	-6.4e-05	0.000169	-0.38	7737	7744	117403
Yoruba	Gelao	Sui_Libo	Sui_Sandu	-2.4e-05	0.000179	-0.137	7844	7847	117806
Yoruba	Giarai	Sui_Libo	Sui_Sandu	-4.7e-05	0.000167	-0.278	7737	7742	117403
Yoruba	Han_Chongqing	Sui_Libo	Sui_Sandu	7.3e-05	0.000201	0.365	7847	7838	117806
Yoruba	Han_Fujian	Sui_Libo	Sui_Sandu	-3.2e-05	0.00019	-0.168	7844	7848	117806
Yoruba	Han_Guangdong	Sui_Libo	Sui_Sandu	0.000201	0.000176	1.142	7866	7843	117806
Yoruba	Han_Henan	Sui_Libo	Sui_Sandu	0.000121	0.000183	0.661	7839	7825	117806
Yoruba	Han_Hubei	Sui_Libo	Sui_Sandu	-0.000253	0.000184	-1.376	7831	7861	117806
Yoruba	Han_Jiangsu	Sui_Libo	Sui_Sandu	-3e-06	0.000176	-0.019	7834	7834	117806
Yoruba	Han_Shandong	Sui_Libo	Sui_Sandu	9.6e-05	0.000173	0.553	7840	7828	117806
Yoruba	Han_Shanghai	Sui_Libo	Sui_Sandu	0.000143	0.000214	0.667	7854	7837	117806
Yoruba	Han_Shanxi	Sui_Libo	Sui_Sandu	3.6e-05	0.000173	0.209	7823	7819	117806
Yoruba	Han_Sichuan	Sui_Libo	Sui_Sandu	-3.7e-05	0.000175	-0.21	7838	7842	117806
Yoruba	Han_Wanwei	Sui_Libo	Sui_Sandu	0.000129	0.000198	0.65	7856	7841	117917
Yoruba	Han_Zhejiang	Sui_Libo	Sui_Sandu	0.000137	0.000179	0.763	7844	7828	117806
Yoruba	Hezhen	Sui_Libo	Sui_Sandu	9e-06	0.000175	0.05	7801	7800	117917
Yoruba	Hmong	Sui_Libo	Sui_Sandu	-7.7e-05	0.00018	-0.425	7862	7871	117805
Yoruba	Japanese.DG	Sui_Libo	Sui_Sandu	8.9e-05	0.000194	0.46	7724	7714	116450
Yoruba	Jing_Shanxin	Sui_Libo	Sui_Sandu	-0.000112	0.000177	-0.634	7842	7856	117917
Yoruba	Jing_Wanwei	Sui_Libo	Sui_Sandu	-1.9e-05	0.000162	-0.119	7851	7853	117917
Yoruba	Jing_Wutou	Sui_Libo	Sui_Sandu	8.1e-05	0.000172	0.47	7857	7848	117917
Yoruba	Kazakh_China	Sui_Libo	Sui_Sandu	6e-06	0.00016	0.037	7691	7690	117806
Yoruba	KhoMu	Sui_Libo	Sui_Sandu	-6e-05	0.000168	-0.357	7776	7783	117403
Yoruba	Kinh_Vietnam	Sui_Libo	Sui_Sandu	-1.9e-05	0.000166	-0.113	7806	7808	117403
Yoruba	Korean.DG	Sui_Libo	Sui_Sandu	0.000202	0.000211	0.96	7757	7734	116448
Yoruba	Kyrgyz_China	Sui_Libo	Sui_Sandu	5e-05	0.000155	0.323	7685	7679	117806
[truncated: 3,798 more rows]

## Sheet: TableS3
Table S3. Statistics of the form of admixture-f3 (modern Source1, modern Source2;target) based on "merged HO" dataset, where Source1 and Source2 are present-day East Asian and SEA populations. Here we only list the top 10 negative values for each Target population. f3 values < 0 & Z <-3 are highlighted as yellow. f3 values < 0 & |Z| <3 are highlighted as orange.
Source1	Source2	target	f3	std.err	Z	SNP
Li	Miao_Huanjiang	Sui_Dushan	0.003677	0.000711	5.172	102788
LaChi	Miao_Huanjiang	Sui_Dushan	0.003956	0.00069	5.732	103631
Hmong	Li	Sui_Dushan	0.004032	0.000638	6.323	104867
Miao_Huanjiang	Muong	Sui_Dushan	0.00408	0.000598	6.828	104735
Han_Wanwei	Miao_Huanjiang	Sui_Dushan	0.004186	0.000739	5.667	102509
Jing_Shanxin	Miao_Huanjiang	Sui_Dushan	0.00423	0.000663	6.384	103367
Giarai	Miao_Huanjiang	Sui_Dushan	0.004241	0.000622	6.822	107246
Miao_Huanjiang	Mulam	Sui_Dushan	0.004284	0.000582	7.366	105922
Han_Shanghai	LaChi	Sui_Dushan	0.004303	0.000849	5.068	102397
Hmong	Muong	Sui_Dushan	0.004334	0.000553	7.842	106109
Hmong	Li	Sui_Duyun	-0.001984	0.000463	-4.289	105531
Li	Miao_Huanjiang	Sui_Duyun	-0.001377	0.000495	-2.778	103975
Hmong	Muong	Sui_Duyun	-0.001339	0.000368	-3.637	106552
Ami	Hmong	Sui_Duyun	-0.001176	0.000414	-2.841	106058
Hmong	Mulam	Sui_Duyun	-0.001082	0.00035	-3.093	107103
Dai	Hmong	Sui_Duyun	-0.000942	0.000362	-2.602	106588
Atayal	Hmong	Sui_Duyun	-0.000827	0.000473	-1.748	105768
Hmong	Tagalog	Sui_Duyun	-0.000796	0.000442	-1.8	106515
Hmong	Maonan	Sui_Duyun	-0.000719	0.00034	-2.116	107044
Cham	Hmong	Sui_Duyun	-0.000676	0.000398	-1.697	108571
Korean.DG	Miao_Huanjiang	Sui_Huanjiang	0.000232	0.000759	0.306	100408
Atayal	Miao_Huanjiang	Sui_Huanjiang	0.00071	0.000696	1.021	103137
Miao_Huanjiang	PaThen	Sui_Huanjiang	0.000736	0.00062	1.187	103343
Gelao	Miao_Huanjiang	Sui_Huanjiang	0.000765	0.000615	1.243	104434
Jing_Shanxin	Miao_Huanjiang	Sui_Huanjiang	0.000793	0.000625	1.27	103131
LaChi	Miao_Huanjiang	Sui_Huanjiang	0.000896	0.000642	1.395	103377
China_Lahu	Miao_Huanjiang	Sui_Huanjiang	0.000953	0.00061	1.564	104211
Giarai	Miao_Huanjiang	Sui_Huanjiang	0.00099	0.000618	1.601	107155
Dong_Guizhou	Miao_Huanjiang	Sui_Huanjiang	0.001103	0.000579	1.904	104784
Kinh_Vietnam	Miao_Huanjiang	Sui_Huanjiang	0.001107	0.000601	1.843	105455
Hmong	Li	Sui_Libo	0.000996	0.000597	1.668	104897
Hmong	Muong	Sui_Libo	0.001307	0.000479	2.727	106103
Ami	Hmong	Sui_Libo	0.001587	0.000533	2.977	105490
Li	Miao_Huanjiang	Sui_Libo	0.001632	0.000655	2.49	102908
Hmong	Visayan	Sui_Libo	0.001701	0.000578	2.941	105219
Hmong	Nung	Sui_Libo	0.001816	0.00046	3.945	105927
Atayal	Hmong	Sui_Libo	0.00186	0.000607	3.065	105157
Hmong	LaChi	Sui_Libo	0.001925	0.000536	3.594	105241
Giarai	Hmong	Sui_Libo	0.001943	0.000516	3.767	108105
Hmong	Mulam	Sui_Libo	0.001979	0.000459	4.314	106755
Li	Miao_Huanjiang	Sui_Nandan	-3.6e-05	0.00057	-0.063	103390
Ami	Hmong	Sui_Nandan	2.9e-05	0.000485	0.06	105726
Hmong	Li	Sui_Nandan	0.000111	0.000558	0.2	105187
Li	Tibetan_Shigatse	Sui_Nandan	0.000199	0.000587	0.34	106462
Atayal	Miao_Huanjiang	Sui_Nandan	0.000236	0.000595	0.397	103810
Han_Shanghai	LaChi	Sui_Nandan	0.000322	0.00071	0.454	102973
Ami	Miao_Huanjiang	Sui_Nandan	0.000336	0.000529	0.635	104331
LaChi	Miao_Huanjiang	Sui_Nandan	0.000446	0.000548	0.814	104048
Ami	Tibetan_Shigatse	Sui_Nandan	0.000469	0.000494	0.95	106965
Miao_Huanjiang	Tay	Sui_Nandan	0.000497	0.000454	1.096	104947
Hmong	Li	Sui_Sandu	-0.000428	0.000467	-0.916	105478
Li	Miao_Huanjiang	Sui_Sandu	-0.00024	0.000536	-0.448	103928
Hmong	Muong	Sui_Sandu	-0.000106	0.000388	-0.273	106478
Ami	Hmong	Sui_Sandu	3.7e-05	0.000426	0.088	106004
Atayal	Hmong	Sui_Sandu	6.2e-05	0.00052	0.12	105712
Atayal	Miao_Huanjiang	Sui_Sandu	9.6e-05	0.000589	0.162	104363
Hmong	Mulam	Sui_Sandu	0.000114	0.000339	0.336	107082
Miao_Huanjiang	Muong	Sui_Sandu	0.000152	0.000436	0.349	105410
Dai	Hmong	Sui_Sandu	0.000267	0.000383	0.696	106544
Giarai	Miao_Huanjiang	Sui_Sandu	0.000287	0.000471	0.61	107685
Li	Sherpa	Sui_Yizhou	-0.000423	0.000643	-0.657	103940
Li	Tibetan_Shigatse	Sui_Yizhou	-0.000218	0.000554	-0.394	106411
Korean.DG	LaChi	Sui_Yizhou	-0.000204	0.000684	-0.299	101664
Atayal	Tibetan_Yunnan	Sui_Yizhou	-0.000182	0.000648	-0.281	103627
Maonan	Tibetan_Xunhua	Sui_Yizhou	-0.000165	0.000471	-0.35	106508
Han_Shanxi	LaChi	Sui_Yizhou	-0.000122	0.000479	-0.255	105425
Han_Shanghai	LaChi	Sui_Yizhou	-3.4e-05	0.0007	-0.049	102923
Atayal	Tibetan_Xunhua	Sui_Yizhou	-3e-06	0.000649	-0.005	104021
Li	Tibetan_Chamdo	Sui_Yizhou	7.5e-05	0.000538	0.14	106467
Atayal	Sherpa	Sui_Yizhou	9.9e-05	0.000658	0.15	104262

## Sheet: TableS4
Table S4. Statistics of the form of admixture-f3 (ancient Source1, ancient Source2;target), where Source1 and Source2 are ancient East Asian and SEA populations based on "merged 1240K" dataset. Here we only list the top 10 negative values for each Target population. f3 values < 0 & Z <-3 are highlighted as yellow. f3 values < 0 & |Z| <3 are highlighted as orange.
Source1	Source2	target	f3	std.err	Z	SNP
Indonesia_LN_BA_IA.SG	Miaozigou_MN	Sui_Dushan	-0.009532	0.006851	-1.391	6753
AR_IA	Indonesia_LN_BA_IA.SG	Sui_Dushan	-0.006971	0.016974	-0.411	1221
AR_IA	Vietnam_LN_HaLongCulture.SG	Sui_Dushan	-0.00689	0.017024	-0.405	1214
Suogang	Vietnam_LN.SG	Sui_Dushan	-0.001661	0.006687	-0.248	5953
Boshan	Indonesia_LN_BA_IA.SG	Sui_Dushan	-0.000613	0.004505	-0.136	19702
AR_Xianbei_IA	Vietnam_LN_HaLongCulture.SG	Sui_Dushan	0.002312	0.006534	0.354	7855
Laos_LN_BA.SG	WLR_BA	Sui_Dushan	0.002768	0.001955	1.416	109302
Chuanyun	Indonesia_LN_BA_IA.SG	Sui_Dushan	0.003439	0.00766	0.449	6191
AR_IA	Liangdao1	Sui_Dushan	0.003806	0.008311	0.458	5126
Miaozigou_MN	Taiwan_Gongguan	Sui_Dushan	0.004471	0.002638	1.695	53872
AR_IA	Vietnam_LN_HaLongCulture.SG	Sui_Duyun	-0.011649	0.01647	-0.707	1265
Indonesia_LN_BA_IA.SG	Miaozigou_MN	Sui_Duyun	-0.005738	0.006601	-0.869	7094
Suogang	Vietnam_LN.SG	Sui_Duyun	-0.003317	0.006527	-0.508	6200
Boshan	Indonesia_LN_BA_IA.SG	Sui_Duyun	-0.003278	0.004304	-0.762	20504
Vietnam_LN_HaLongCulture.SG	WLR_BA_o	Sui_Duyun	-0.002624	0.00457	-0.574	17921
AR_Xianbei_IA	Vietnam_LN_HaLongCulture.SG	Sui_Duyun	-0.00249	0.00628	-0.397	8222
Laos_LN_BA.SG	WLR_BA	Sui_Duyun	-0.001976	0.001836	-1.076	113993
AR_EN	Vietnam_LN.SG	Sui_Duyun	-0.001137	0.003252	-0.35	29341
Vietnam_LN.SG	WLR_BA_o	Sui_Duyun	-0.000832	0.002329	-0.357	62892
Vietnam_LN_HaLongCulture.SG	Yankovsky_IA	Sui_Duyun	-0.000803	0.0048	-0.167	15504
AR_IA	Vietnam_LN_HaLongCulture.SG	Sui_Huanjiang	-0.011397	0.017106	-0.666	1215
AR_IA	Liangdao1	Sui_Huanjiang	0.005551	0.008377	0.663	5128
Boshan	Indonesia_LN_BA_IA.SG	Sui_Huanjiang	0.006479	0.004581	1.414	19781
Indonesia_LN_BA_IA.SG	Miaozigou_MN	Sui_Huanjiang	0.006987	0.007297	0.958	6817
AR_EN	Vietnam_LN.SG	Sui_Huanjiang	0.010608	0.003539	2.997	28306
AR_IA	Vietnam_BA_DongSonCulture.SG	Sui_Huanjiang	0.010634	0.007888	1.348	4560
AR_IA	Chuanyun	Sui_Huanjiang	0.011065	0.008608	1.285	4398
AR_IA	Indonesia_LN_BA_IA.SG	Sui_Huanjiang	0.011699	0.017166	0.682	1221
Vietnam_LN_HaLongCulture.SG	WLR_BA_o	Sui_Huanjiang	0.011915	0.0048	2.482	17221
Laos_LN_BA.SG	WLR_BA	Sui_Huanjiang	0.012127	0.002012	6.028	109845
AR_IA	Vietnam_LN_HaLongCulture.SG	Sui_Libo	-0.018816	0.01576	-1.194	1227
Indonesia_LN_BA_IA.SG	Miaozigou_MN	Sui_Libo	-0.005037	0.006953	-0.724	6812
AR_IA	Liangdao1	Sui_Libo	-0.003986	0.008124	-0.491	5140
AR_IA	Indonesia_LN_BA_IA.SG	Sui_Libo	-0.002879	0.017529	-0.164	1229
Boshan	Indonesia_LN_BA_IA.SG	Sui_Libo	-0.000902	0.004517	-0.2	19764
Laos_LN_BA.SG	WLR_BA	Sui_Libo	-0.00037	0.001894	-0.195	109752
Indonesia_LN_BA_IA.SG	Yankovsky_IA	Sui_Libo	0.000844	0.005109	0.165	14256
AR_Xianbei_IA	Vietnam_LN_HaLongCulture.SG	Sui_Libo	0.000877	0.006323	0.139	7917
AR_IA	Vietnam_BA_DongSonCulture.SG	Sui_Libo	0.001394	0.007781	0.179	4579
Suogang	Vietnam_LN.SG	Sui_Libo	0.001705	0.006713	0.254	5984
AR_IA	Vietnam_LN_HaLongCulture.SG	Sui_Nandan	-0.015641	0.016394	-0.954	1247
AR_IA	Indonesia_LN_BA_IA.SG	Sui_Nandan	-0.011906	0.01674	-0.711	1229
AR_IA	Liangdao1	Sui_Nandan	-0.007982	0.007947	-1.004	5196
Indonesia_LN_BA_IA.SG	Miaozigou_MN	Sui_Nandan	-0.006791	0.006742	-1.007	6921
Boshan	Indonesia_LN_BA_IA.SG	Sui_Nandan	-0.005016	0.004319	-1.161	20052
AR_Xianbei_IA	Vietnam_LN_HaLongCulture.SG	Sui_Nandan	-0.002927	0.006417	-0.456	8056
AR_IA	Tanshishan	Sui_Nandan	-0.002839	0.007221	-0.393	5952
AR_IA	Chuanyun	Sui_Nandan	-0.002159	0.008357	-0.258	4491
AR_IA	Vietnam_BA_DongSonCulture.SG	Sui_Nandan	-0.001451	0.007568	-0.192	4632
Suogang	Vietnam_LN.SG	Sui_Nandan	-0.001256	0.006796	-0.185	6125
AR_IA	Vietnam_LN_HaLongCulture.SG	Sui_Sandu	-0.024037	0.016069	-1.496	1266
Indonesia_LN_BA_IA.SG	Miaozigou_MN	Sui_Sandu	-0.007694	0.006727	-1.144	7040
AR_IA	Liangdao1	Sui_Sandu	-0.005668	0.007939	-0.714	5306
Boshan	Indonesia_LN_BA_IA.SG	Sui_Sandu	-0.005537	0.004271	-1.296	20503
AR_IA	Vietnam_BA_DongSonCulture.SG	Sui_Sandu	-0.00452	0.007466	-0.605	4759
AR_IA	Indonesia_LN_BA_IA.SG	Sui_Sandu	-0.003056	0.016064	-0.19	1261
AR_IA	Vietnam_LN.SG	Sui_Sandu	-0.002909	0.00778	-0.374	4594
AR_Xianbei_IA	Vietnam_LN_HaLongCulture.SG	Sui_Sandu	-0.002537	0.006362	-0.399	8174
Suogang	Vietnam_LN.SG	Sui_Sandu	-0.00209	0.006687	-0.313	6197
Vietnam_LN_HaLongCulture.SG	WLR_BA_o	Sui_Sandu	-0.001952	0.004479	-0.436	17921
AR_IA	Vietnam_LN_HaLongCulture.SG	Sui_Yizhou	-0.02213	0.016599	-1.333	1247
AR_IA	Indonesia_LN_BA_IA.SG	Sui_Yizhou	-0.008613	0.0165	-0.522	1237
Indonesia_LN_BA_IA.SG	Miaozigou_MN	Sui_Yizhou	-0.008157	0.006613	-1.233	6886
AR_IA	Liangdao1	Sui_Yizhou	-0.006173	0.008063	-0.766	5190
Boshan	Indonesia_LN_BA_IA.SG	Sui_Yizhou	-0.005021	0.004292	-1.17	20075
Suogang	Vietnam_LN.SG	Sui_Yizhou	-0.003751	0.006876	-0.546	6089
Vietnam_LN_HaLongCulture.SG	Yankovsky_IA	Sui_Yizhou	-0.00226	0.004765	-0.474	15157
Vietnam_LN_HaLongCulture.SG	WLR_BA_o	Sui_Yizhou	-0.002204	0.004549	-0.484	17538
Suogang	WLR_BA_o	Sui_Yizhou	-0.00217	0.004791	-0.453	13657
AR_Xianbei_IA	Vietnam_LN_HaLongCulture.SG	Sui_Yizhou	-0.002101	0.006372	-0.33	8005
